# Supplementary material for: The Spanish version of the Fatigue Assessment Scale: reliability and validity assessment in postpartum women
Source: PeerJ. 2017 Sep 27;5:e3832. doi: 10.7717/peerj.3832 (PMC5622603; doi:10.7717/peerj.3832)
Supplement: Supplemental Information 2 [file peerj-05-3832-s002.csv]

Id	Id2	EDADMY	PaisOrig	Nivest02	SOCIODEM3	SOCIODEM4	IngrFam02	Fillsant01	Tipoparto02	IniciLMAlta	DOLYFAT	DifLMIngr	FAST	FAS1	FAS2	FAS3	FAS4R	FAS5	FAS6	FAS7	FAS8	FAS9	FAS10R
0-0063	8	26,00	1	2,00	1	1	2,00	2,00	1,00	1,00	9	0,00	#¡NULO!	1	2	2	1,00	2	2	9	2	2	4,00
0-2002	8	34,00	1	2,00	1	1	#¡NULO!	1,00	2,00	1,00	50	30,00	#¡NULO!	2	1	2	3,00	9	1	2	1	1	2,00
A025M	2	33,00	1	2,00	1	1	2,00	2,00	1,00	1,00	20	10,00	#¡NULO!	9	2	1	4,00	2	1	1	1	2	2,00
A051M	2	42,00	1	2,00	1	1	2,00	2,00	1,00	1,00	40	5,00	#¡NULO!	2	1	9	3,00	2	2	1	1	1	1,00
AB0013	1	39,00	1	1,00	1	1	2,00	2,00	1,00	1,00	90	0,00	#¡NULO!	1	1	9	2,00	2	1	1	1	1	2,00
AB0048	1	33,00	1	1,00	1	1	2,00	1,00	2,00	1,00	90	95,00	#¡NULO!	4	4	4	2,00	4	9	2	4	3	4,00
AB0082	1	35,00	2	1,00	1	1	#¡NULO!	2,00	1,00	1,00	#¡NULO!	0,00	#¡NULO!	5	5	3	4,00	5	9	9	4	4	3,00
AB0112	1	23,00	1	1,00	1	1	1,00	1,00	1,00	1,00	10	0,00	#¡NULO!	1	2	9	3,00	2	4	1	2	1	2,00
AB0115	1	31,00	1	2,00	1	1	2,00	1,00	1,00	1,00	40	40,00	#¡NULO!	4	4	9	4,00	4	1	1	2	2	4,00
AB0167	1	32,00	1	1,00	3	1	2,00	1,00	1,00	1,00	100	70,00	#¡NULO!	1	1	1	1,00	1	2	9	2	3	1,00
AB0171	1	41,00	1	2,00	1	1	2,00	2,00	1,00	1,00	#¡NULO!	45,00	#¡NULO!	3	3	9	4,00	2	2	1	3	2	2,00
AB0177	1	27,00	1	1,00	9	1	#¡NULO!	1,00	1,00	1,00	100	80,00	#¡NULO!	2	1	9	#¡NULO!	9	9	9	9	9	#¡NULO!
AB0185	1	23,00	1	1,00	1	1	1,00	1,00	2,00	2,00	60	#¡NULO!	#¡NULO!	2	3	2	4,00	4	9	1	2	3	4,00
AB0186	1	28,00	1	#¡NULO!	9	9	#¡NULO!	1,00	2,00	1,00	95	80,00	#¡NULO!	5	4	3	3,00	4	2	2	1	4	#¡NULO!
AB0208	1	31,00	1	1,00	1	1	#¡NULO!	2,00	1,00	1,00	65	0,00	#¡NULO!	1	1	1	1,00	1	1	1	9	1	4,00
AB0212	1	32,00	1	2,00	1	1	2,00	1,00	1,00	1,00	90	30,00	#¡NULO!	9	9	9	#¡NULO!	9	9	9	9	9	#¡NULO!
AB0237	1	29,00	1	1,00	3	1	2,00	1,00	1,00	1,00	75	90,00	#¡NULO!	1	1	9	2,00	1	2	2	2	2	4,00
AB0238	1	28,00	1	1,00	1	1	1,00	1,00	1,00	1,00	#¡NULO!	70,00	#¡NULO!	9	9	9	#¡NULO!	9	9	9	9	9	#¡NULO!
AB0274	1	38,00	1	2,00	1	1	2,00	2,00	1,00	2,00	20	#¡NULO!	#¡NULO!	3	2	9	4,00	2	1	1	2	2	2,00
AB0295	1	33,00	2	1,00	1	1	#¡NULO!	2,00	1,00	1,00	#¡NULO!	70,00	#¡NULO!	1	2	1	2,00	2	3	2	9	2	1,00
AB0300	1	38,00	1	1,00	1	1	#¡NULO!	1,00	1,00	1,00	95	40,00	#¡NULO!	3	2	9	1,00	2	1	1	1	2	1,00
AB0301	1	36,00	1	2,00	1	1	#¡NULO!	2,00	1,00	1,00	90	#¡NULO!	#¡NULO!	2	2	9	4,00	2	2	1	1	1	4,00
D175833	13	40,00	1	2,00	3	3	#¡NULO!	1,00	2,00	1,00	80	80,00	#¡NULO!	3	4	4	5,00	4	9	9	9	9	#¡NULO!
D183713	13	29,00	1	2,00	1	1	2,00	1,00	1,00	1,00	100	20,00	#¡NULO!	1	1	9	#¡NULO!	9	9	9	9	9	#¡NULO!
D69249	13	#¡NULO!	1	2,00	3	1	2,00	2,00	1,00	1,00	85	0,00	#¡NULO!	2	2	1	2,00	2	1	1	1	4	#¡NULO!
D86463	13	32,00	2	2,00	1	1	1,00	2,00	1,00	1,00	80	0,00	#¡NULO!	2	3	9	3,00	2	2	1	1	1	3,00
E005	5	35,00	1	2,00	1	1	1,00	1,00	2,00	1,00	75	30,00	#¡NULO!	1	1	9	3,00	2	2	1	1	1	5,00
E013	5	34,00	1	2,00	1	1	2,00	2,00	2,00	1,00	95	70,00	#¡NULO!	9	2	1	3,00	4	2	2	2	1	1,00
E027	5	33,00	1	2,00	1	1	2,00	1,00	1,00	1,00	30	15,00	#¡NULO!	3	3	9	4,00	2	2	4	2	2	5,00
E036	5	33,00	1	1,00	1	1	1,00	2,00	1,00	2,00	0	#¡NULO!	#¡NULO!	1	1	3	1,00	1	9	1	3	3	3,00
G003	4	35,00	2	1,00	1	1	#¡NULO!	2,00	1,00	1,00	65	60,00	#¡NULO!	9	2	9	3,00	3	2	2	2	2	4,00
G010	4	30,00	1	#¡NULO!	0	0	#¡NULO!	2,00	2,00	1,00	85	35,00	#¡NULO!	3	1	1	1,00	2	2	2	9	4	4,00
G014	4	25,00	1	#¡NULO!	9	9	#¡NULO!	2,00	1,00	2,00	#¡NULO!	#¡NULO!	#¡NULO!	9	9	9	#¡NULO!	9	9	9	9	9	#¡NULO!
G017	4	33,00	1	#¡NULO!	9	9	#¡NULO!	2,00	1,00	2,00	#¡NULO!	#¡NULO!	#¡NULO!	9	9	9	#¡NULO!	9	9	9	9	9	#¡NULO!
G018	4	35,00	1	#¡NULO!	9	9	#¡NULO!	2,00	1,00	2,00	#¡NULO!	#¡NULO!	#¡NULO!	9	9	9	#¡NULO!	9	9	9	9	9	#¡NULO!
G032	4	27,00	2	2,00	1	1	1,00	2,00	1,00	1,00	25	25,00	#¡NULO!	2	2	9	#¡NULO!	1	1	1	1	1	3,00
G062	4	19,00	1	1,00	1	1	1,00	1,00	1,00	2,00	35	#¡NULO!	#¡NULO!	9	9	9	3,00	9	9	9	9	9	#¡NULO!
G069	4	40,00	1	2,00	1	1	1,00	2,00	1,00	1,00	100	0,00	#¡NULO!	2	3	9	4,00	3	2	2	1	2	3,00
G082	4	25,00	1	1,00	3	2	1,00	1,00	1,00	1,00	65	55,00	#¡NULO!	4	3	9	4,00	4	3	3	4	2	3,00
G083	4	26,00	2	1,00	1	1	#¡NULO!	1,00	2,00	2,00	80	#¡NULO!	#¡NULO!	9	1	2	1,00	1	1	1	2	1	1,00
HCLV025	3	38,00	1	2,00	1	1	#¡NULO!	1,00	2,00	2,00	#¡NULO!	#¡NULO!	#¡NULO!	2	2	9	4,00	1	1	1	1	2	4,00
HCV0005	11	41,00	1	2,00	1	1	1,00	1,00	1,00	2,00	50	#¡NULO!	#¡NULO!	9	9	9	#¡NULO!	9	9	9	9	9	#¡NULO!
HCV0022	11	#¡NULO!	1	2,00	1	1	2,00	1,00	1,00	1,00	70	0,00	#¡NULO!	2	2	1	3,00	1	9	9	9	9	#¡NULO!
HCV0062	11	26,00	1	1,00	3	1	1,00	1,00	1,00	1,00	90	80,00	#¡NULO!	1	2	2	3,00	1	1	1	9	1	3,00
HLP0014	6	#¡NULO!	1	#¡NULO!	9	9	#¡NULO!	1,00	1,00	2,00	#¡NULO!	#¡NULO!	#¡NULO!	9	9	9	#¡NULO!	9	9	9	9	9	#¡NULO!
HLP0019	6	#¡NULO!	1	1,00	1	1	#¡NULO!	1,00	2,00	2,00	40	#¡NULO!	#¡NULO!	2	2	9	3,00	2	2	1	1	2	3,00
HLP0025	6	23,00	1	1,00	1	1	#¡NULO!	2,00	1,00	1,00	85	0,00	#¡NULO!	1	2	9	1,00	2	2	1	2	2	1,00
HLP0034	6	34,00	1	1,00	1	1	#¡NULO!	2,00	1,00	1,00	90	50,00	#¡NULO!	3	2	2	4,00	3	9	1	1	2	1,00
HT0056B	9	30,00	2	1,00	1	1	#¡NULO!	2,00	1,00	1,00	50	50,00	#¡NULO!	1	1	2	4,00	2	1	1	2	9	1,00
HT0164	9	31,00	1	1,00	1	1	1,00	2,00	1,00	1,00	50	0,00	#¡NULO!	9	1	2	4,00	2	2	2	2	2	4,00
O-0056	8	29,00	1	1,00	3	1	1,00	1,00	2,00	1,00	9	80,00	#¡NULO!	9	9	9	#¡NULO!	9	9	9	9	9	#¡NULO!
O-0103	8	#¡NULO!	1	1,00	1	1	1,00	1,00	2,00	2,00	80	#¡NULO!	#¡NULO!	4	5	3	4,00	4	3	5	3	9	#¡NULO!
O-0119	8	34,00	1	1,00	1	1	2,00	2,00	2,00	1,00	25	35,00	#¡NULO!	1	2	2	4,00	1	1	1	9	1	2,00
O-0132	8	36,00	1	2,00	1	1	2,00	2,00	1,00	2,00	9	#¡NULO!	#¡NULO!	9	9	9	#¡NULO!	9	9	9	9	9	#¡NULO!
O-0140	8	29,00	1	2,00	1	1	1,00	1,00	1,00	2,00	65	#¡NULO!	#¡NULO!	1	2	9	2,00	1	1	1	1	1	4,00
O-2003	8	39,00	1	#¡NULO!	9	9	#¡NULO!	2,00	2,00	1,00	#¡NULO!	#¡NULO!	#¡NULO!	9	9	9	#¡NULO!	9	9	9	9	9	#¡NULO!
O-2008	8	35,00	2	2,00	1	1	1,00	1,00	1,00	1,00	#¡NULO!	45,00	#¡NULO!	2	1	9	#¡NULO!	9	9	9	9	9	#¡NULO!
O-2021	8	28,00	1	2,00	1	1	#¡NULO!	2,00	1,00	1,00	80	0,00	#¡NULO!	3	4	9	4,00	5	4	2	4	4	4,00
O-2027	8	43,00	2	2,00	1	1	2,00	2,00	1,00	1,00	0	50,00	#¡NULO!	1	1	9	1,00	1	1	1	1	1	1,00
Ont002	7	34,00	1	2,00	1	0	2,00	1,00	1,00	1,00	70	60,00	#¡NULO!	2	2	9	4,00	2	2	2	2	2	3,00
Ont018	7	38,00	1	2,00	1	1	1,00	2,00	1,00	1,00	95	90,00	#¡NULO!	1	2	9	3,00	2	3	2	2	2	1,00
Ont023	7	34,00	1	1,00	1	1	1,00	2,00	2,00	1,00	70	75,00	#¡NULO!	1	2	9	3,00	2	1	1	2	1	3,00
Xm004	12	#¡NULO!	1	#¡NULO!	9	9	#¡NULO!	2,00	1,00	2,00	#¡NULO!	#¡NULO!	#¡NULO!	9	9	9	#¡NULO!	9	9	9	9	9	#¡NULO!
Xm010	12	#¡NULO!	1	#¡NULO!	9	9	#¡NULO!	2,00	2,00	2,00	#¡NULO!	#¡NULO!	#¡NULO!	9	9	9	#¡NULO!	9	9	9	9	9	#¡NULO!
xm013	12	#¡NULO!	1	2,00	1	1	1,00	2,00	1,00	#¡NULO!	#¡NULO!	#¡NULO!	#¡NULO!	1	2	9	5,00	1	1	1	1	1	3,00
Xm020	12	#¡NULO!	1	2,00	1	1	#¡NULO!	2,00	1,00	1,00	40	60,00	#¡NULO!	1	2	9	3,00	2	2	2	2	2	5,00
Xm026	12	24,00	2	1,00	1	1	2,00	1,00	1,00	1,00	10	50,00	#¡NULO!	3	1	2	5,00	9	1	1	1	9	1,00
0-0054	8	33,00	1	2,00	1	1	2,00	2,00	1,00	1,00	10	95,00	10,00	1	1	1	1,00	1	1	1	1	1	1,00
A010M	2	28,00	1	1,00	1	1	2,00	2,00	1,00	1,00	5	0,00	10,00	1	1	1	1,00	1	1	1	1	1	1,00
AB0039	1	37,00	1	1,00	1	1	1,00	1,00	1,00	1,00	30	50,00	10,00	1	1	1	1,00	1	1	1	1	1	1,00
AB0068	1	35,00	1	1,00	1	1	#¡NULO!	2,00	2,00	1,00	50	25,00	10,00	1	1	1	1,00	1	1	1	1	1	1,00
AB0079	1	32,00	1	1,00	1	1	1,00	2,00	1,00	1,00	45	5,00	10,00	1	1	1	1,00	1	1	1	1	1	1,00
AB0116	1	38,00	1	2,00	1	1	2,00	2,00	1,00	1,00	50	100,00	10,00	1	1	1	1,00	1	1	1	1	1	1,00
AB0253	1	33,00	1	1,00	1	1	2,00	1,00	1,00	1,00	80	95,00	10,00	1	1	1	1,00	1	1	1	1	1	1,00
E024	5	#¡NULO!	1	2,00	1	1	2,00	2,00	2,00	1,00	40	20,00	10,00	1	1	1	1,00	1	1	1	1	1	1,00
G064	4	31,00	1	2,00	1	1	2,00	1,00	1,00	1,00	65	20,00	10,00	1	1	1	1,00	1	1	1	1	1	1,00
HCLV014	3	39,00	1	2,00	1	1	2,00	2,00	1,00	2,00	10	#¡NULO!	10,00	1	1	1	1,00	1	1	1	1	1	1,00
HLP0051	6	31,00	1	1,00	1	1	2,00	1,00	1,00	2,00	25	#¡NULO!	10,00	1	1	1	1,00	1	1	1	1	1	1,00
HT0009	9	31,00	2	1,00	1	1	2,00	1,00	1,00	1,00	100	0,00	10,00	1	1	1	1,00	1	1	1	1	1	1,00
O-0074	8	30,00	1	1,00	1	1	2,00	1,00	1,00	1,00	25	25,00	10,00	1	1	1	1,00	1	1	1	1	1	1,00
O-1026	8	34,00	1	2,00	1	1	1,00	2,00	1,00	1,00	90	#¡NULO!	10,00	1	1	1	1,00	1	1	1	1	1	1,00
O-2007	8	28,00	1	1,00	3	1	2,00	2,00	1,00	1,00	50	0,00	10,00	1	1	1	1,00	1	1	1	1	1	1,00
X059	12	31,00	1	2,00	1	1	1,00	2,00	1,00	1,00	65	5,00	10,00	1	1	1	1,00	1	1	1	1	1	1,00
X064	12	29,00	1	1,00	1	1	2,00	1,00	1,00	1,00	100	50,00	10,00	1	1	1	1,00	1	1	1	1	1	1,00
AB0139	1	38,00	1	2,00	3	1	2,00	1,00	1,00	1,00	60	0,00	11,00	1	1	2	1,00	1	1	1	1	1	1,00
AB0142	1	26,00	1	1,00	1	1	2,00	1,00	2,00	1,00	90	50,00	11,00	1	1	1	1,00	2	1	1	1	1	1,00
AB0189	1	31,00	1	1,00	1	1	1,00	1,00	1,00	1,00	35	35,00	11,00	1	1	1	1,00	2	1	1	1	1	1,00
AB0246	1	33,00	1	2,00	1	1	2,00	2,00	1,00	1,00	20	65,00	11,00	2	1	1	1,00	1	1	1	1	1	1,00
AB0255	1	39,00	1	1,00	1	1	2,00	2,00	1,00	1,00	0	0,00	11,00	1	1	1	1,00	1	1	1	1	1	2,00
G023	4	42,00	1	2,00	1	1	2,00	2,00	1,00	1,00	0	0,00	11,00	1	1	1	1,00	2	1	1	1	1	1,00
G041	4	34,00	1	1,00	3	1	1,00	1,00	1,00	2,00	#¡NULO!	#¡NULO!	11,00	1	1	2	1,00	1	1	1	1	1	1,00
G052	4	33,00	1	2,00	1	1	2,00	1,00	1,00	2,00	15	#¡NULO!	11,00	1	1	1	1,00	1	1	1	1	2	1,00
HLP0029	6	27,00	1	2,00	3	1	2,00	1,00	1,00	1,00	20	20,00	11,00	1	1	1	1,00	1	1	1	1	1	2,00
HLP0036	6	26,00	1	2,00	3	1	2,00	1,00	1,00	1,00	5	0,00	11,00	1	2	1	1,00	1	1	1	1	1	1,00
HLP0039	6	32,00	1	1,00	1	1	1,00	2,00	1,00	2,00	5	#¡NULO!	11,00	1	1	1	1,00	2	1	1	1	1	1,00
HT0180	9	30,00	1	2,00	3	1	2,00	1,00	2,00	1,00	75	0,00	11,00	1	1	1	2,00	1	1	1	1	1	1,00
O-0086	8	31,00	1	2,00	1	1	1,00	1,00	1,00	1,00	25	20,00	11,00	2	1	1	1,00	1	1	1	1	1	1,00
O-0094	8	29,00	1	2,00	1	1	2,00	1,00	1,00	1,00	85	50,00	11,00	2	1	1	1,00	1	1	1	1	1	1,00
O-0120	8	37,00	1	2,00	1	1	2,00	1,00	1,00	1,00	20	25,00	11,00	1	1	2	1,00	1	1	1	1	1	1,00
O-1018	8	28,00	1	2,00	1	1	#¡NULO!	1,00	1,00	1,00	25	50,00	11,00	1	1	1	2,00	1	1	1	1	1	1,00
O-2010	8	33,00	1	2,00	1	1	2,00	2,00	1,00	1,00	15	0,00	11,00	1	2	1	1,00	1	1	1	1	1	1,00
O-2023	8	26,00	2	2,00	1	1	2,00	2,00	1,00	1,00	15	10,00	11,00	2	1	1	1,00	1	1	1	1	1	1,00
0-0021	8	32,00	1	2,00	1	1	2,00	1,00	1,00	1,00	20	0,00	12,00	2	1	1	1,00	2	1	1	1	1	1,00
0-2019	8	39,00	2	1,00	1	1	1,00	2,00	1,00	1,00	90	0,00	12,00	2	1	1	1,00	2	1	1	1	1	1,00
A024M	2	26,00	1	1,00	1	2	1,00	1,00	1,00	1,00	60	70,00	12,00	2	1	1	1,00	2	1	1	1	1	1,00
A028M	2	35,00	1	1,00	1	1	2,00	1,00	1,00	1,00	0	0,00	12,00	1	1	1	1,00	3	1	1	1	1	1,00
A030M	2	26,00	1	2,00	1	1	2,00	1,00	1,00	1,00	0	0,00	12,00	1	2	1	2,00	1	1	1	1	1	1,00
A048M	2	41,00	1	1,00	1	1	2,00	2,00	1,00	1,00	10	30,00	12,00	1	2	1	1,00	1	1	1	2	1	1,00
A052M	2	32,00	1	1,00	1	1	1,00	2,00	1,00	1,00	60	#¡NULO!	12,00	1	2	1	1,00	2	1	1	1	1	1,00
AB0008	1	31,00	1	2,00	1	1	2,00	2,00	1,00	1,00	#¡NULO!	0,00	12,00	1	2	1	1,00	1	1	2	1	1	1,00
AB0015	1	31,00	1	1,00	3	1	2,00	2,00	1,00	1,00	50	10,00	12,00	1	1	1	1,00	2	1	2	1	1	1,00
AB0022	1	27,00	1	1,00	1	1	1,00	1,00	1,00	1,00	90	50,00	12,00	1	1	2	1,00	1	1	1	2	1	1,00
AB0024	1	30,00	2	1,00	9	1	1,00	2,00	1,00	1,00	0	5,00	12,00	1	1	1	1,00	1	1	1	1	1	3,00
AB0027	1	38,00	1	2,00	1	1	2,00	2,00	1,00	1,00	50	50,00	12,00	1	1	1	1,00	1	1	1	1	1	3,00
AB0046	1	38,00	1	2,00	1	1	2,00	2,00	1,00	1,00	20	10,00	12,00	2	2	1	1,00	1	1	1	1	1	1,00
AB0080	1	30,00	1	1,00	1	1	2,00	2,00	1,00	1,00	70	90,00	12,00	1	2	1	1,00	2	1	1	1	1	1,00
AB0121	1	31,00	2	1,00	1	1	2,00	2,00	1,00	1,00	80	0,00	12,00	1	1	2	1,00	1	2	1	1	1	1,00
AB0172	1	34,00	1	2,00	1	1	2,00	1,00	1,00	1,00	65	30,00	12,00	2	1	2	1,00	1	1	1	1	1	1,00
AB0226	1	33,00	1	2,00	1	1	2,00	1,00	1,00	1,00	5	0,00	12,00	1	1	1	3,00	1	1	1	1	1	1,00
AB0245	1	33,00	1	2,00	3	1	2,00	1,00	1,00	1,00	5	0,00	12,00	2	1	2	1,00	1	1	1	1	1	1,00
D120129	13	32,00	1	1,00	1	1	1,00	1,00	2,00	1,00	70	15,00	12,00	1	2	1	1,00	2	1	1	1	1	1,00
D151944	13	#¡NULO!	1	1,00	3	1	1,00	1,00	1,00	1,00	30	50,00	12,00	1	1	1	1,00	3	1	1	1	1	1,00
G050	4	31,00	1	2,00	2	1	1,00	2,00	1,00	2,00	15	#¡NULO!	12,00	1	1	1	2,00	1	1	1	1	1	2,00
G065	4	38,00	1	2,00	1	1	2,00	2,00	1,00	1,00	40	15,00	12,00	2	1	1	2,00	1	1	1	1	1	1,00
G077	4	26,00	1	2,00	1	1	2,00	1,00	2,00	2,00	70	#¡NULO!	12,00	2	2	1	1,00	1	1	1	1	1	1,00
G085	4	35,00	1	2,00	1	1	2,00	2,00	1,00	1,00	30	0,00	12,00	1	1	1	2,00	1	1	1	1	1	2,00
G100	4	24,00	1	1,00	3	1	1,00	2,00	1,00	1,00	0	5,00	12,00	1	1	1	1,00	1	2	1	2	1	1,00
HCLV045	3	27,00	2	2,00	1	1	2,00	1,00	2,00	1,00	70	35,00	12,00	1	2	1	1,00	2	1	1	1	1	1,00
HCV0024	11	25,00	1	1,00	3	1	1,00	1,00	1,00	1,00	50	50,00	12,00	1	2	1	1,00	2	1	1	1	1	1,00
HLP0004	6	#¡NULO!	1	1,00	1	1	2,00	2,00	1,00	1,00	10	10,00	12,00	2	1	2	1,00	1	1	1	1	1	1,00
HLP0059	6	35,00	1	2,00	1	1	2,00	1,00	1,00	1,00	15	0,00	12,00	1	1	1	2,00	2	1	1	1	1	1,00
HT0001	9	27,00	2	1,00	1	1	2,00	1,00	1,00	2,00	85	#¡NULO!	12,00	2	1	1	1,00	2	1	1	1	1	1,00
HT0163B	9	37,00	1	2,00	1	1	2,00	2,00	1,00	1,00	70	10,00	12,00	1	1	1	2,00	1	1	1	1	1	2,00
O-1004	8	38,00	1	2,00	1	1	2,00	2,00	1,00	1,00	25	85,00	12,00	2	2	1	1,00	1	1	1	1	1	1,00
Ont028	7	35,00	1	2,00	1	1	1,00	2,00	2,00	1,00	10	25,00	12,00	1	2	1	1,00	1	1	2	1	1	1,00
Ont035	7	#¡NULO!	1	2,00	1	1	2,00	1,00	1,00	1,00	90	0,00	12,00	1	1	1	1,00	2	1	1	1	1	2,00
X054	12	28,00	1	1,00	1	1	2,00	1,00	1,00	1,00	50	#¡NULO!	12,00	2	1	1	1,00	2	1	1	1	1	1,00
xm014	12	#¡NULO!	1	1,00	1	1	2,00	1,00	1,00	1,00	80	0,00	12,00	2	1	1	1,00	2	1	1	1	1	1,00
0-0050	8	39,00	1	2,00	1	1	2,00	2,00	2,00	1,00	30	20,00	13,00	2	1	1	2,00	2	1	1	1	1	1,00
A047M	2	32,00	1	1,00	1	1	2,00	1,00	1,00	1,00	10	0,00	13,00	1	2	1	1,00	1	2	2	1	1	1,00
A050M	2	31,00	2	2,00	1	1	1,00	1,00	1,00	1,00	95	20,00	13,00	1	1	1	1,00	2	1	2	1	2	1,00
AB0031	1	30,00	1	1,00	1	1	#¡NULO!	2,00	1,00	1,00	100	45,00	13,00	1	2	2	1,00	2	1	1	1	1	1,00
AB0036	1	33,00	1	2,00	1	1	1,00	2,00	1,00	1,00	100	0,00	13,00	1	2	1	1,00	2	1	1	2	1	1,00
AB0054	1	23,00	1	1,00	1	1	2,00	1,00	1,00	1,00	70	50,00	13,00	1	2	2	1,00	2	1	1	1	1	1,00
AB0061	1	37,00	1	2,00	3	1	2,00	2,00	1,00	1,00	95	0,00	13,00	2	1	1	2,00	1	1	1	1	2	1,00
AB0108	1	37,00	1	2,00	1	1	1,00	2,00	1,00	1,00	30	10,00	13,00	2	2	1	1,00	1	1	1	1	1	2,00
AB0128	1	37,00	1	2,00	1	1	2,00	2,00	1,00	2,00	30	#¡NULO!	13,00	1	1	1	1,00	1	2	1	1	2	2,00
AB0131	1	36,00	1	1,00	1	1	2,00	1,00	1,00	1,00	80	35,00	13,00	1	1	2	2,00	2	1	1	1	1	1,00
AB0144	1	27,00	1	2,00	3	1	2,00	1,00	1,00	1,00	5	20,00	13,00	1	2	2	1,00	2	1	1	1	1	1,00
AB0239	1	33,00	1	2,00	1	1	2,00	1,00	2,00	2,00	35	#¡NULO!	13,00	1	2	1	2,00	1	1	1	1	1	2,00
D70295	13	27,00	1	2,00	1	1	2,00	1,00	1,00	1,00	10	20,00	13,00	2	1	2	2,00	1	1	1	1	1	1,00
E014	5	31,00	1	2,00	1	1	2,00	1,00	1,00	1,00	30	0,00	13,00	2	2	1	1,00	2	1	1	1	1	1,00
E031	5	35,00	1	2,00	1	1	2,00	1,00	1,00	1,00	75	75,00	13,00	1	1	1	3,00	1	2	1	1	1	1,00
E038	5	36,00	1	2,00	3	1	2,00	1,00	1,00	1,00	0	75,00	13,00	1	1	2	2,00	1	1	1	1	1	2,00
E048	5	31,00	1	2,00	1	1	2,00	1,00	1,00	1,00	30	20,00	13,00	1	2	2	2,00	1	1	1	1	1	1,00
G038	4	35,00	1	2,00	1	1	2,00	1,00	2,00	1,00	55	70,00	13,00	2	2	1	2,00	1	1	1	1	1	1,00
HCV0006	11	35,00	1	2,00	1	1	2,00	2,00	1,00	1,00	20	10,00	13,00	2	1	1	1,00	2	1	1	1	1	2,00
HCV0044	11	32,00	1	1,00	1	1	2,00	2,00	1,00	1,00	10	25,00	13,00	2	2	1	1,00	1	1	1	1	1	2,00
HLP0011	6	#¡NULO!	2	2,00	3	3	1,00	1,00	1,00	1,00	30	30,00	13,00	1	1	1	2,00	2	1	1	1	1	2,00
HLP0022	6	42,00	1	2,00	1	1	2,00	2,00	1,00	2,00	30	#¡NULO!	13,00	1	1	2	2,00	1	1	1	1	1	2,00
HLP0042	6	#¡NULO!	1	2,00	1	1	2,00	2,00	1,00	1,00	90	65,00	13,00	1	1	1	2,00	2	1	1	1	1	2,00
HT0002	9	29,00	2	#¡NULO!	1	1	1,00	2,00	1,00	1,00	100	10,00	13,00	1	2	2	1,00	2	1	1	1	1	1,00
HT0012	9	32,00	2	1,00	1	1	2,00	2,00	2,00	1,00	50	5,00	13,00	1	2	1	2,00	1	2	1	1	1	1,00
HT0052	9	31,00	1	2,00	1	1	2,00	1,00	2,00	1,00	20	0,00	13,00	1	1	3	1,00	2	1	1	1	1	1,00
HT0106	9	27,00	1	1,00	1	1	2,00	1,00	1,00	1,00	30	80,00	13,00	1	1	1	2,00	2	1	1	1	1	2,00
HT0155	9	23,00	1	1,00	1	1	1,00	1,00	1,00	1,00	85	35,00	13,00	2	1	1	1,00	2	1	1	2	1	1,00
HT0172	9	40,00	1	2,00	1	1	#¡NULO!	1,00	1,00	1,00	40	75,00	13,00	1	1	1	1,00	2	2	1	1	2	1,00
O-0004	8	32,00	1	2,00	1	1	2,00	2,00	1,00	1,00	50	5,00	13,00	1	1	1	1,00	1	1	1	1	1	4,00
O-0039	8	30,00	1	2,00	1	1	2,00	1,00	1,00	1,00	0	85,00	13,00	2	1	1	2,00	1	1	1	1	1	2,00
O-0061	8	29,00	1	2,00	1	1	1,00	2,00	1,00	1,00	15	0,00	13,00	2	1	1	3,00	1	1	1	1	1	1,00
O-0068	8	36,00	1	2,00	1	1	2,00	1,00	2,00	1,00	75	0,00	13,00	2	2	1	2,00	1	1	1	1	1	1,00
O-0087	8	37,00	1	2,00	1	1	2,00	2,00	2,00	1,00	50	100,00	13,00	2	1	1	2,00	1	1	1	1	1	2,00
O-1005	8	31,00	1	1,00	3	9	#¡NULO!	2,00	1,00	1,00	9	0,00	13,00	2	2	1	1,00	1	1	1	1	1	2,00
Ont012	7	40,00	1	1,00	1	1	2,00	2,00	1,00	1,00	30	0,00	13,00	2	1	1	1,00	1	1	2	1	2	1,00
Ont017	7	28,00	2	2,00	1	1	1,00	1,00	2,00	1,00	100	50,00	13,00	1	1	4	1,00	1	1	1	1	1	1,00
Ont025	7	35,00	1	2,00	1	1	1,00	2,00	2,00	1,00	85	60,00	13,00	2	1	1	2,00	1	1	1	1	2	1,00
Ont031	7	33,00	1	2,00	1	1	2,00	1,00	1,00	1,00	50	50,00	13,00	1	1	1	2,00	2	1	1	1	1	2,00
X053	12	37,00	2	2,00	1	1	1,00	2,00	1,00	1,00	70	40,00	13,00	1	1	1	2,00	2	1	1	1	2	1,00
X067	12	#¡NULO!	1	2,00	1	1	2,00	1,00	2,00	1,00	#¡NULO!	10,00	13,00	1	1	3	1,00	1	2	1	1	1	1,00
x072	12	27,00	2	2,00	1	1	2,00	1,00	1,00	1,00	15	10,00	13,00	1	1	1	1,00	1	1	2	1	1	3,00
xm016	12	#¡NULO!	1	1,00	1	1	2,00	2,00	1,00	1,00	50	#¡NULO!	13,00	1	1	1	1,00	1	1	1	1	1	4,00
Xm021	12	#¡NULO!	1	1,00	9	2	1,00	1,00	1,00	1,00	50	5,00	13,00	1	1	1	3,00	2	1	1	1	1	1,00
A004M	2	34,00	1	2,00	1	1	2,00	1,00	1,00	1,00	85	40,00	14,00	1	1	1	2,00	2	2	1	1	1	2,00
A008M	2	29,00	1	2,00	1	1	2,00	1,00	1,00	1,00	10	15,00	14,00	2	1	2	2,00	2	1	1	1	1	1,00
A016M	2	21,00	1	1,00	3	1	1,00	1,00	1,00	1,00	100	0,00	14,00	2	2	2	1,00	2	1	1	1	1	1,00
A020M	2	43,00	1	1,00	1	1	1,00	2,00	1,00	1,00	50	15,00	14,00	1	2	1	1,00	1	3	1	2	1	1,00
AB0006	1	26,00	1	1,00	1	1	1,00	1,00	1,00	1,00	70	35,00	14,00	1	2	1	1,00	2	1	1	2	1	2,00
AB0049	1	29,00	1	2,00	1	1	2,00	2,00	1,00	1,00	80	0,00	14,00	1	1	1	4,00	1	1	1	2	1	1,00
AB0100	1	40,00	1	2,00	1	1	1,00	2,00	1,00	1,00	70	30,00	14,00	1	2	1	2,00	2	2	1	1	1	1,00
AB0134	1	28,00	1	2,00	3	1	2,00	1,00	1,00	1,00	65	#¡NULO!	14,00	1	1	3	2,00	2	1	1	1	1	1,00
AB0165	1	29,00	1	1,00	1	1	1,00	1,00	1,00	1,00	40	0,00	14,00	1	1	1	3,00	1	1	1	1	1	3,00
AB0222	1	#¡NULO!	1	1,00	1	1	1,00	2,00	1,00	1,00	10	15,00	14,00	2	2	2	1,00	1	1	1	1	1	2,00
AB0256	1	33,00	1	1,00	1	1	1,00	2,00	1,00	1,00	50	0,00	14,00	1	2	1	1,00	2	1	1	1	1	3,00
AB0261	1	37,00	1	2,00	1	1	1,00	2,00	1,00	1,00	90	0,00	14,00	2	1	1	2,00	2	1	1	1	1	2,00
AB0262	1	29,00	2	1,00	1	1	2,00	2,00	1,00	1,00	20	10,00	14,00	2	1	3	1,00	1	1	1	2	1	1,00
AB0308	1	34,00	1	2,00	1	1	2,00	1,00	1,00	1,00	70	5,00	14,00	1	1	2	3,00	2	1	1	1	1	1,00
D27613	13	31,00	2	1,00	3	1	1,00	2,00	1,00	1,00	70	0,00	14,00	2	1	1	2,00	2	1	1	2	1	1,00
D52891	13	28,00	1	1,00	1	1	2,00	2,00	1,00	1,00	45	0,00	14,00	1	1	1	1,00	4	2	1	1	1	1,00
D59675	13	31,00	1	2,00	1	1	2,00	1,00	1,00	1,00	100	10,00	14,00	1	1	2	3,00	1	2	1	1	1	1,00
D97525	13	33,00	1	1,00	1	1	2,00	1,00	1,00	1,00	10	10,00	14,00	1	1	2	2,00	2	1	1	2	1	1,00
E007	5	29,00	1	2,00	1	1	1,00	2,00	1,00	2,00	#¡NULO!	#¡NULO!	14,00	2	1	1	3,00	2	1	1	1	1	1,00
E046	5	34,00	1	1,00	1	1	2,00	2,00	1,00	1,00	#¡NULO!	0,00	14,00	1	2	2	2,00	2	1	1	1	1	1,00
G031	4	43,00	1	1,00	1	1	2,00	2,00	2,00	1,00	80	65,00	14,00	1	1	1	5,00	1	1	1	1	1	1,00
G053	4	34,00	1	2,00	1	2	2,00	2,00	2,00	1,00	65	0,00	14,00	2	1	1	3,00	2	1	1	1	1	1,00
G059	4	36,00	1	2,00	1	1	2,00	1,00	1,00	1,00	20	50,00	14,00	2	2	2	1,00	2	1	1	1	1	1,00
G067	4	38,00	1	1,00	1	1	2,00	2,00	2,00	1,00	85	5,00	14,00	1	3	1	1,00	2	1	1	1	1	2,00
G075	4	35,00	1	2,00	1	1	2,00	1,00	1,00	1,00	75	70,00	14,00	2	2	1	2,00	2	1	1	1	1	1,00
G084	4	25,00	2	1,00	1	1	1,00	1,00	2,00	1,00	70	40,00	14,00	3	1	1	1,00	2	1	1	1	2	1,00
G101	4	33,00	1	2,00	1	1	1,00	1,00	1,00	1,00	35	65,00	14,00	1	1	1	1,00	1	1	1	1	2	4,00
G105	4	38,00	1	2,00	1	1	2,00	1,00	1,00	1,00	90	5,00	14,00	2	1	1	3,00	2	1	1	1	1	1,00
HCLV002	3	33,00	1	1,00	1	1	#¡NULO!	2,00	1,00	1,00	0	0,00	14,00	2	2	1	1,00	2	1	1	1	2	1,00
HCLV008	3	28,00	2	2,00	1	1	2,00	1,00	1,00	1,00	80	40,00	14,00	1	2	1	2,00	2	1	1	1	2	1,00
HCLV048	3	33,00	1	2,00	1	1	1,00	2,00	1,00	1,00	90	0,00	14,00	1	2	2	2,00	2	1	1	1	1	1,00
HLP0003	6	#¡NULO!	1	2,00	1	1	2,00	1,00	1,00	1,00	25	30,00	14,00	2	1	1	2,00	2	1	1	1	1	2,00
HLP0009	6	#¡NULO!	1	1,00	1	1	2,00	1,00	1,00	1,00	30	0,00	14,00	1	1	1	1,00	1	1	1	1	1	5,00
HLP0013	6	#¡NULO!	1	2,00	1	1	2,00	1,00	1,00	1,00	#¡NULO!	10,00	14,00	2	3	1	1,00	1	1	1	1	1	2,00
HLP0015	6	#¡NULO!	2	2,00	1	1	1,00	2,00	1,00	1,00	85	35,00	14,00	2	1	1	3,00	1	2	1	1	1	1,00
HLP0020	6	#¡NULO!	2	1,00	1	1	2,00	1,00	2,00	1,00	50	60,00	14,00	1	1	3	1,00	2	1	1	1	2	1,00
HLP0021	6	22,00	1	#¡NULO!	0	1	2,00	1,00	1,00	1,00	40	25,00	14,00	1	2	2	1,00	2	1	1	1	1	2,00
HLP0023	6	31,00	1	2,00	1	1	2,00	1,00	1,00	1,00	85	40,00	14,00	1	1	1	4,00	1	1	1	1	1	2,00
HLP0027	6	35,00	1	2,00	3	1	2,00	1,00	2,00	1,00	30	95,00	14,00	1	1	3	3,00	1	1	1	1	1	1,00
HLP0035	6	36,00	1	2,00	1	1	2,00	2,00	2,00	1,00	90	0,00	14,00	1	2	1	1,00	2	2	2	1	1	1,00
HLP0044	6	#¡NULO!	1	2,00	2	3	2,00	1,00	1,00	1,00	5	15,00	14,00	1	1	2	1,00	2	2	1	1	1	2,00
HLP0061	6	26,00	2	2,00	1	1	2,00	1,00	1,00	1,00	80	70,00	14,00	1	1	1	4,00	1	2	1	1	1	1,00
HT0158	9	25,00	1	1,00	1	1	2,00	1,00	1,00	1,00	90	85,00	14,00	1	1	2	1,00	2	1	1	1	2	2,00
HT0174	9	43,00	1	2,00	1	1	2,00	2,00	1,00	1,00	5	10,00	14,00	1	1	2	2,00	1	2	1	1	1	2,00
HT0183	9	36,00	2	2,00	1	1	2,00	2,00	1,00	1,00	60	0,00	14,00	1	2	1	2,00	2	1	1	2	1	1,00
O-0057	8	27,00	1	1,00	1	1	1,00	1,00	2,00	1,00	50	50,00	14,00	1	1	1	3,00	1	1	1	1	1	3,00
O-0073	8	29,00	1	2,00	1	1	1,00	2,00	1,00	2,00	9	#¡NULO!	14,00	1	1	1	1,00	1	1	1	5	1	1,00
O-0142	8	37,00	1	1,00	1	1	2,00	2,00	1,00	1,00	70	0,00	14,00	1	1	1	3,00	1	1	1	1	1	3,00
O-1011	8	35,00	1	2,00	1	1	2,00	2,00	1,00	1,00	75	0,00	14,00	2	1	1	1,00	2	1	1	1	2	2,00
O-1014	8	31,00	1	2,00	3	1	2,00	1,00	1,00	1,00	30	0,00	14,00	1	1	1	2,00	1	2	2	2	1	1,00
O-1023	8	30,00	1	2,00	1	1	2,00	2,00	1,00	1,00	0	50,00	14,00	2	1	1	3,00	1	1	1	1	1	2,00
O-2004	8	31,00	1	1,00	1	1	2,00	2,00	1,00	1,00	15	10,00	14,00	1	1	1	3,00	2	1	1	1	1	2,00
Ont008	7	30,00	1	2,00	1	1	2,00	2,00	1,00	1,00	10	0,00	14,00	2	1	2	2,00	2	1	1	1	1	1,00
Ont026	7	29,00	1	1,00	1	1	#¡NULO!	1,00	1,00	1,00	90	5,00	14,00	1	2	1	2,00	2	1	1	1	1	2,00
Ont029	7	23,00	1	2,00	1	1	1,00	1,00	1,00	1,00	50	0,00	14,00	2	2	1	3,00	1	1	1	1	1	1,00
Xm005	12	#¡NULO!	1	2,00	3	1	1,00	1,00	1,00	1,00	20	50,00	14,00	2	2	1	2,00	1	1	1	1	1	2,00
xm007	12	#¡NULO!	1	1,00	1	1	2,00	1,00	1,00	1,00	20	0,00	14,00	1	1	1	3,00	2	1	1	2	1	1,00
xm017	12	#¡NULO!	1	2,00	1	1	1,00	2,00	1,00	1,00	80	0,00	14,00	2	1	3	1,00	2	1	1	1	1	1,00
0-0041	8	32,00	1	2,00	1	1	2,00	2,00	2,00	1,00	80	0,00	15,00	1	1	2	1,00	1	1	1	1	1	5,00
0-0078	8	25,00	1	1,00	3	1	1,00	1,00	1,00	1,00	50	35,00	15,00	1	1	1	1,00	1	1	2	1	1	5,00
0-0083	8	37,00	1	2,00	1	1	2,00	2,00	1,00	1,00	35	0,00	15,00	1	1	1	4,00	1	1	1	1	1	3,00
0-2005	8	31,00	1	2,00	1	1	2,00	1,00	1,00	1,00	100	70,00	15,00	1	1	1	1,00	3	2	1	1	2	2,00
A007M	2	33,00	1	1,00	1	1	2,00	1,00	1,00	1,00	5	50,00	15,00	1	2	2	4,00	1	1	1	1	1	1,00
A055M	2	33,00	1	2,00	1	1	2,00	1,00	2,00	1,00	60	10,00	15,00	1	2	1	2,00	2	1	1	1	2	2,00
AB0010	1	25,00	2	2,00	1	1	2,00	1,00	1,00	1,00	80	10,00	15,00	2	1	3	2,00	2	1	1	1	1	1,00
AB0035	1	31,00	1	2,00	1	1	2,00	2,00	1,00	1,00	45	30,00	15,00	1	1	2	3,00	2	1	1	1	1	2,00
AB0037	1	35,00	1	2,00	1	1	2,00	1,00	1,00	1,00	10	50,00	15,00	3	1	1	1,00	2	1	1	2	2	1,00
AB0045	1	37,00	1	2,00	1	1	2,00	2,00	1,00	1,00	90	60,00	15,00	2	2	1	1,00	2	2	1	1	1	2,00
AB0056	1	33,00	1	2,00	1	1	2,00	1,00	1,00	1,00	80	40,00	15,00	2	1	2	2,00	2	1	1	1	1	2,00
AB0057	1	29,00	1	1,00	1	1	2,00	2,00	1,00	1,00	50	15,00	15,00	1	1	1	3,00	2	1	1	2	2	1,00
AB0064	1	34,00	1	2,00	1	1	2,00	1,00	1,00	1,00	80	15,00	15,00	1	1	1	3,00	2	2	1	1	1	2,00
AB0066	1	35,00	1	2,00	3	1	2,00	2,00	1,00	1,00	90	60,00	15,00	2	2	1	3,00	1	1	1	1	1	2,00
AB0092	1	32,00	1	1,00	1	1	2,00	2,00	1,00	1,00	0	#¡NULO!	15,00	2	2	2	2,00	2	1	1	1	1	1,00
AB0107	1	33,00	1	2,00	1	1	#¡NULO!	1,00	2,00	1,00	50	50,00	15,00	1	1	2	4,00	1	1	2	1	1	1,00
AB0117	1	33,00	1	2,00	1	1	2,00	1,00	1,00	1,00	20	80,00	15,00	1	1	1	3,00	1	2	1	1	1	3,00
AB0120	1	35,00	1	2,00	1	1	2,00	2,00	1,00	1,00	55	35,00	15,00	1	2	1	3,00	2	2	1	1	1	1,00
AB0133	1	29,00	1	2,00	1	1	#¡NULO!	2,00	1,00	1,00	85	0,00	15,00	2	1	1	2,00	1	2	1	1	1	3,00
AB0156	1	32,00	1	1,00	1	1	#¡NULO!	2,00	1,00	1,00	20	20,00	15,00	1	1	2	3,00	2	1	1	1	1	2,00
AB0161	1	30,00	1	2,00	3	1	2,00	1,00	1,00	1,00	50	10,00	15,00	2	1	2	2,00	1	1	1	1	1	3,00
AB0176	1	28,00	1	1,00	1	1	2,00	1,00	1,00	1,00	40	40,00	15,00	2	1	2	2,00	1	1	1	1	1	3,00
AB0182	1	30,00	2	2,00	1	1	1,00	1,00	1,00	1,00	20	0,00	15,00	1	1	1	2,00	1	1	1	1	1	5,00
AB0225	1	34,00	1	1,00	1	2	2,00	2,00	2,00	1,00	50	15,00	15,00	2	2	3	1,00	2	1	1	1	1	1,00
AB0235	1	28,00	1	1,00	3	1	1,00	2,00	2,00	2,00	70	#¡NULO!	15,00	1	1	1	2,00	1	1	1	1	1	5,00
AB0264	1	29,00	1	2,00	3	1	2,00	1,00	1,00	1,00	65	55,00	15,00	2	1	1	3,00	1	1	1	1	1	3,00
AB0276	1	30,00	1	1,00	1	1	#¡NULO!	1,00	1,00	1,00	30	80,00	15,00	1	1	5	1,00	1	1	1	1	1	2,00
AB0287	1	36,00	1	1,00	1	1	2,00	2,00	1,00	1,00	50	75,00	15,00	1	2	2	4,00	1	1	1	1	1	1,00
AB0290	1	29,00	1	2,00	3	1	2,00	1,00	1,00	1,00	30	90,00	15,00	1	1	1	3,00	1	2	1	1	1	3,00
AB0297	1	24,00	1	1,00	3	1	#¡NULO!	1,00	2,00	1,00	80	35,00	15,00	2	1	2	2,00	2	1	1	1	1	2,00
E008	5	28,00	2	2,00	0	1	2,00	1,00	1,00	1,00	80	45,00	15,00	1	2	2	2,00	2	1	1	1	2	1,00
E012	5	37,00	1	1,00	1	1	2,00	2,00	1,00	1,00	0	5,00	15,00	1	2	1	1,00	2	2	2	2	1	1,00
E017	5	40,00	1	1,00	2	1	2,00	2,00	1,00	1,00	100	15,00	15,00	1	1	1	1,00	1	1	3	1	1	4,00
E022	5	33,00	1	2,00	1	1	2,00	1,00	1,00	1,00	10	40,00	15,00	1	2	2	3,00	2	1	1	1	1	1,00
E040	5	37,00	1	1,00	1	1	1,00	2,00	1,00	1,00	100	0,00	15,00	2	2	2	1,00	2	1	1	2	1	1,00
E043	5	32,00	1	2,00	1	1	2,00	1,00	1,00	1,00	20	0,00	15,00	2	1	1	2,00	2	1	1	1	1	3,00
G011	4	31,00	2	1,00	3	1	#¡NULO!	2,00	2,00	1,00	95	50,00	15,00	1	1	2	2,00	1	1	1	1	2	3,00
G036	4	42,00	1	2,00	1	1	1,00	2,00	1,00	1,00	60	0,00	15,00	1	2	1	1,00	2	2	2	1	1	2,00
G042	4	37,00	1	2,00	1	1	2,00	1,00	1,00	1,00	50	25,00	15,00	1	1	1	1,00	2	1	2	1	2	3,00
G043	4	31,00	2	1,00	1	1	2,00	2,00	1,00	1,00	100	0,00	15,00	2	1	2	1,00	1	2	1	2	2	1,00
G071	4	33,00	1	2,00	1	1	2,00	1,00	1,00	2,00	50	#¡NULO!	15,00	1	1	1	2,00	1	2	2	2	1	2,00
G078	4	28,00	1	1,00	1	1	2,00	1,00	2,00	2,00	85	#¡NULO!	15,00	1	1	1	3,00	2	1	1	1	1	3,00
HLP0012	6	#¡NULO!	1	2,00	1	1	2,00	2,00	1,00	2,00	5	#¡NULO!	15,00	1	2	1	1,00	4	1	1	2	1	1,00
HLP0024	6	29,00	1	2,00	3	1	2,00	1,00	1,00	1,00	20	50,00	15,00	1	2	2	1,00	2	2	1	2	1	1,00
HLP0026	6	35,00	1	2,00	1	1	2,00	1,00	2,00	1,00	25	60,00	15,00	2	1	2	2,00	2	1	2	1	1	1,00
HLP0050	6	#¡NULO!	1	1,00	1	1	1,00	1,00	2,00	1,00	100	0,00	15,00	1	2	2	1,00	2	1	1	2	2	1,00
HLP0058	6	26,00	1	1,00	3	3	1,00	1,00	1,00	1,00	30	50,00	15,00	1	1	3	1,00	2	1	1	1	2	2,00
HT0103	9	29,00	1	2,00	1	1	2,00	1,00	1,00	1,00	50	70,00	15,00	4	2	1	1,00	2	1	1	1	1	1,00
HT0178	9	29,00	2	1,00	1	2	1,00	2,00	1,00	1,00	90	50,00	15,00	1	1	2	2,00	1	1	2	1	1	3,00
HT0179	9	41,00	1	1,00	1	1	1,00	2,00	1,00	1,00	100	5,00	15,00	1	1	3	3,00	2	1	1	1	1	1,00
O-0014	8	19,00	1	1,00	3	1	1,00	1,00	1,00	1,00	50	30,00	15,00	1	1	2	3,00	1	1	1	2	1	2,00
O-0101	8	#¡NULO!	1	1,00	1	1	2,00	1,00	1,00	1,00	10	40,00	15,00	2	1	1	1,00	5	1	1	1	1	1,00
O-0115	8	#¡NULO!	1	2,00	1	1	2,00	1,00	1,00	1,00	10	10,00	15,00	2	1	1	4,00	2	1	1	1	1	1,00
O-0129	8	37,00	1	1,00	1	1	2,00	2,00	1,00	1,00	10	0,00	15,00	1	2	1	3,00	1	1	1	1	1	3,00
O-1006	8	39,00	1	1,00	1	1	2,00	1,00	1,00	1,00	15	75,00	15,00	1	1	1	5,00	1	1	1	1	1	2,00
O-1007	8	38,00	1	2,00	1	1	2,00	2,00	2,00	1,00	50	45,00	15,00	2	1	1	3,00	2	1	1	1	2	1,00
Ont014	7	35,00	1	2,00	1	1	2,00	2,00	2,00	1,00	60	0,00	15,00	1	1	1	5,00	2	1	1	1	1	1,00
Ont032	7	27,00	1	2,00	1	1	1,00	1,00	1,00	1,00	25	90,00	15,00	2	1	2	1,00	1	1	1	1	2	3,00
X047	12	36,00	2	2,00	1	1	2,00	2,00	1,00	1,00	35	5,00	15,00	2	1	1	2,00	2	2	2	1	1	1,00
X058	12	#¡NULO!	1	2,00	1	1	2,00	2,00	1,00	1,00	10	0,00	15,00	2	1	2	2,00	2	2	1	1	1	1,00
Xm008	12	#¡NULO!	1	2,00	1	1	2,00	2,00	1,00	1,00	55	5,00	15,00	2	1	1	3,00	2	1	1	1	1	2,00
Xm025	12	31,00	1	2,00	1	1	2,00	1,00	1,00	1,00	50	0,00	15,00	1	2	1	1,00	1	5	1	1	1	1,00
Xm029	12	37,00	1	2,00	1	1	#¡NULO!	2,00	1,00	2,00	90	#¡NULO!	15,00	2	2	1	1,00	2	1	2	1	2	1,00
Xm033	12	29,00	1	2,00	1	1	2,00	1,00	1,00	1,00	20	45,00	15,00	1	1	2	2,00	1	2	1	2	1	2,00
0-0026	8	33,00	1	2,00	1	1	1,00	1,00	2,00	1,00	95	30,00	16,00	1	2	2	4,00	2	1	1	1	1	1,00
A019M	2	29,00	1	1,00	1	1	1,00	2,00	1,00	1,00	35	0,00	16,00	1	1	3	2,00	1	1	1	1	1	4,00
AB0005	1	41,00	1	2,00	1	1	2,00	2,00	1,00	1,00	40	80,00	16,00	2	1	1	2,00	2	1	1	1	1	4,00
AB0025	1	29,00	1	2,00	1	1	2,00	1,00	1,00	1,00	5	10,00	16,00	1	1	1	1,00	2	2	1	2	2	3,00
AB0028	1	30,00	1	2,00	1	1	2,00	1,00	1,00	1,00	100	30,00	16,00	1	1	1	3,00	2	1	1	1	1	4,00
AB0043	1	31,00	1	2,00	1	1	2,00	1,00	1,00	1,00	#¡NULO!	75,00	16,00	2	2	1	4,00	2	1	1	1	1	1,00
AB0073	1	35,00	1	2,00	1	1	#¡NULO!	2,00	1,00	1,00	35	10,00	16,00	2	2	1	1,00	2	1	1	1	1	4,00
AB0076	1	30,00	1	1,00	1	1	#¡NULO!	2,00	1,00	2,00	#¡NULO!	#¡NULO!	16,00	2	1	1	1,00	2	1	1	2	2	3,00
AB0088	1	27,00	1	1,00	1	1	2,00	1,00	1,00	1,00	#¡NULO!	75,00	16,00	2	1	1	1,00	2	2	2	2	1	2,00
AB0114	1	29,00	1	1,00	1	1	2,00	2,00	1,00	2,00	100	#¡NULO!	16,00	1	2	1	1,00	2	1	1	2	2	3,00
AB0122	1	#¡NULO!	1	1,00	1	1	1,00	2,00	1,00	1,00	30	0,00	16,00	1	1	1	1,00	3	1	1	1	1	5,00
AB0146	1	37,00	1	2,00	1	1	2,00	2,00	1,00	1,00	70	0,00	16,00	1	1	2	2,00	1	2	2	1	2	2,00
AB0200	1	37,00	1	2,00	1	1	2,00	2,00	2,00	2,00	60	#¡NULO!	16,00	2	3	1	3,00	2	1	1	1	1	1,00
AB0201	1	32,00	1	2,00	1	1	1,00	1,00	2,00	1,00	40	15,00	16,00	2	1	1	1,00	2	1	1	1	2	4,00
AB0223	1	33,00	1	2,00	1	1	2,00	2,00	2,00	2,00	85	#¡NULO!	16,00	1	2	1	3,00	2	1	1	1	1	3,00
AB0229	1	37,00	1	2,00	1	1	2,00	2,00	1,00	1,00	100	50,00	16,00	2	1	1	1,00	2	1	2	2	2	2,00
AB0254	1	27,00	1	1,00	1	1	2,00	2,00	1,00	1,00	45	90,00	16,00	1	2	1	3,00	2	2	1	1	1	2,00
AB0260	1	36,00	1	2,00	1	1	2,00	2,00	1,00	1,00	20	0,00	16,00	1	2	2	1,00	1	1	1	1	1	5,00
AB0265	1	33,00	1	2,00	1	1	2,00	1,00	1,00	1,00	85	95,00	16,00	1	1	1	2,00	2	1	1	2	1	4,00
AB0284	1	24,00	2	1,00	1	1	1,00	1,00	1,00	1,00	60	75,00	16,00	2	2	1	5,00	1	1	1	1	1	1,00
AB0293	1	26,00	1	2,00	1	1	2,00	1,00	1,00	1,00	95	70,00	16,00	1	1	2	2,00	2	1	1	1	1	4,00
D146648	13	37,00	1	2,00	1	1	2,00	2,00	1,00	1,00	35	0,00	16,00	1	2	3	3,00	2	1	1	1	1	1,00
D196888	13	#¡NULO!	2	1,00	3	1	1,00	1,00	1,00	1,00	30	30,00	16,00	2	1	1	3,00	1	1	2	1	1	3,00
E004	5	35,00	1	2,00	1	1	2,00	1,00	1,00	1,00	25	85,00	16,00	1	1	1	4,00	2	1	1	1	1	3,00
E006	5	36,00	1	2,00	0	1	2,00	1,00	2,00	1,00	75	70,00	16,00	1	1	2	4,00	2	1	1	2	1	1,00
E019	5	41,00	1	2,00	1	1	2,00	1,00	2,00	1,00	40	100,00	16,00	1	2	2	3,00	2	1	1	1	1	2,00
E044	5	36,00	1	2,00	1	1	2,00	2,00	1,00	1,00	65	60,00	16,00	2	2	1	2,00	3	1	1	1	1	2,00
G026	4	31,00	1	2,00	1	1	2,00	2,00	1,00	1,00	10	0,00	16,00	2	1	2	3,00	3	1	1	1	1	1,00
G039	4	32,00	2	2,00	1	1	1,00	1,00	2,00	1,00	100	80,00	16,00	2	2	2	1,00	2	2	1	2	1	1,00
G044	4	24,00	1	1,00	3	1	1,00	2,00	1,00	2,00	20	#¡NULO!	16,00	1	2	2	2,00	1	1	1	2	1	3,00
G054	4	25,00	1	2,00	1	1	2,00	2,00	1,00	1,00	15	50,00	16,00	2	2	1	2,00	2	2	1	1	2	1,00
HCLV009	3	38,00	1	2,00	3	1	2,00	1,00	1,00	1,00	50	#¡NULO!	16,00	1	2	3	1,00	2	1	1	1	2	2,00
HCV003	11	29,00	1	2,00	1	1	2,00	1,00	1,00	1,00	50	5,00	16,00	2	2	1	2,00	2	1	1	1	2	2,00
HCV0056	11	43,00	1	2,00	1	1	2,00	2,00	2,00	1,00	20	10,00	16,00	1	2	2	3,00	2	1	1	2	1	1,00
HLP0002	6	#¡NULO!	1	2,00	1	1	1,00	1,00	2,00	1,00	5	90,00	16,00	1	1	4	3,00	1	1	1	1	1	2,00
HLP0008	6	#¡NULO!	1	2,00	1	1	2,00	2,00	1,00	1,00	30	10,00	16,00	1	1	1	2,00	2	2	2	2	2	1,00
HLP0045	6	#¡NULO!	1	1,00	1	1	#¡NULO!	2,00	1,00	2,00	35	#¡NULO!	16,00	1	1	1	3,00	2	1	1	2	1	3,00
HLP0057	6	#¡NULO!	1	1,00	2	1	1,00	2,00	1,00	2,00	0	#¡NULO!	16,00	2	1	1	3,00	1	1	1	1	2	3,00
HT0008	9	34,00	1	2,00	1	1	2,00	2,00	1,00	1,00	45	10,00	16,00	2	1	1	2,00	2	1	1	2	2	2,00
HT0050	9	28,00	1	2,00	1	1	2,00	1,00	1,00	1,00	5	65,00	16,00	1	1	2	3,00	2	2	1	2	1	1,00
O-0018	8	31,00	1	2,00	3	3	1,00	2,00	2,00	1,00	10	0,00	16,00	1	1	1	3,00	2	1	1	2	2	2,00
O-0049	8	29,00	1	2,00	1	1	1,00	2,00	1,00	1,00	30	15,00	16,00	1	2	2	2,00	2	1	2	1	1	2,00
O-0096	8	31,00	1	2,00	1	1	2,00	1,00	1,00	1,00	30	50,00	16,00	1	2	2	1,00	2	1	2	1	1	3,00
O-0127	8	19,00	1	2,00	1	1	1,00	2,00	1,00	1,00	85	#¡NULO!	16,00	2	2	1	1,00	2	2	1	1	2	2,00
O-0139	8	34,00	1	1,00	1	1	2,00	2,00	1,00	1,00	20	55,00	16,00	1	1	2	4,00	1	1	1	2	1	2,00
O-1019	8	34,00	1	1,00	1	1	2,00	2,00	1,00	1,00	90	30,00	16,00	2	1	1	4,00	1	2	1	1	2	1,00
X065	12	30,00	1	2,00	1	1	2,00	1,00	1,00	1,00	15	0,00	16,00	1	2	1	3,00	2	1	1	2	1	2,00
X070	12	#¡NULO!	1	1,00	1	1	2,00	1,00	1,00	1,00	15	100,00	16,00	2	2	2	2,00	1	1	1	2	2	1,00
Xm006	12	#¡NULO!	1	1,00	1	1	2,00	1,00	2,00	2,00	90	#¡NULO!	16,00	2	1	3	1,00	2	1	1	2	2	1,00
Xm034	12	35,00	2	2,00	1	1	1,00	2,00	1,00	1,00	50	5,00	16,00	1	1	1	3,00	2	1	1	1	2	3,00
0-2001	8	29,00	1	1,00	1	1	1,00	1,00	1,00	1,00	0	30,00	17,00	2	2	1	4,00	2	1	1	2	1	1,00
A017M	2	25,00	1	1,00	3	1	2,00	1,00	1,00	1,00	25	20,00	17,00	1	1	1	3,00	2	1	2	2	1	3,00
A026M	2	30,00	1	2,00	1	1	2,00	2,00	2,00	1,00	95	0,00	17,00	2	2	1	1,00	2	1	1	1	5	1,00
A029M	2	29,00	1	2,00	1	1	2,00	1,00	1,00	1,00	10	0,00	17,00	2	1	2	3,00	3	1	1	1	2	1,00
AB0001	1	28,00	2	1,00	1	1	2,00	2,00	2,00	2,00	#¡NULO!	#¡NULO!	17,00	1	2	2	4,00	2	1	1	2	1	1,00
AB0004	1	37,00	1	2,00	3	1	2,00	2,00	1,00	1,00	30	20,00	17,00	2	2	1	2,00	2	2	1	2	1	2,00
AB0026	1	34,00	1	1,00	1	1	1,00	2,00	1,00	1,00	90	5,00	17,00	1	1	2	3,00	1	1	2	1	2	3,00
AB0044	1	29,00	1	1,00	1	1	1,00	2,00	2,00	1,00	#¡NULO!	30,00	17,00	2	2	1	1,00	2	1	1	1	1	5,00
AB0074	1	25,00	1	1,00	3	1	#¡NULO!	2,00	1,00	2,00	#¡NULO!	#¡NULO!	17,00	1	1	1	5,00	1	1	2	1	1	3,00
AB0077	1	35,00	1	2,00	1	1	2,00	1,00	1,00	1,00	75	#¡NULO!	17,00	2	2	1	5,00	2	1	1	1	1	1,00
AB0097	1	30,00	1	2,00	1	1	2,00	1,00	2,00	1,00	40	30,00	17,00	2	1	2	3,00	1	1	1	1	2	3,00
AB0111	1	41,00	1	2,00	1	1	2,00	2,00	2,00	1,00	30	0,00	17,00	2	2	1	3,00	2	2	1	1	1	2,00
AB0124	1	27,00	1	1,00	1	1	1,00	1,00	1,00	1,00	35	40,00	17,00	2	1	2	3,00	1	2	1	1	1	3,00
AB0138	1	31,00	1	2,00	1	1	1,00	1,00	1,00	1,00	30	5,00	17,00	2	2	2	3,00	2	1	1	1	1	2,00
AB0140	1	27,00	1	1,00	3	1	2,00	1,00	1,00	2,00	10	#¡NULO!	17,00	5	2	1	1,00	2	2	1	1	1	1,00
AB0155	1	24,00	1	1,00	3	1	1,00	2,00	1,00	1,00	25	70,00	17,00	1	2	1	1,00	2	2	2	1	1	4,00
AB0166	1	38,00	1	1,00	1	1	2,00	2,00	1,00	1,00	90	0,00	17,00	1	1	2	2,00	4	2	1	2	1	1,00
AB0169	1	26,00	1	1,00	1	1	1,00	2,00	1,00	1,00	40	0,00	17,00	2	1	2	3,00	2	1	1	1	1	3,00
AB0178	1	23,00	1	1,00	3	1	1,00	2,00	1,00	1,00	50	0,00	17,00	1	1	1	3,00	2	1	1	2	1	4,00
AB0188	1	33,00	1	2,00	1	1	1,00	1,00	2,00	1,00	85	70,00	17,00	2	1	4	1,00	2	2	1	1	2	1,00
AB0251	1	38,00	1	2,00	1	1	2,00	2,00	1,00	1,00	70	30,00	17,00	2	2	1	3,00	2	1	1	1	1	3,00
AB0252	1	32,00	1	2,00	2	1	1,00	2,00	1,00	1,00	30	10,00	17,00	1	2	4	1,00	1	1	1	1	1	4,00
AB0267	1	22,00	2	1,00	1	1	2,00	2,00	1,00	1,00	70	45,00	17,00	2	2	1	2,00	2	1	1	2	1	3,00
AB0271	1	26,00	1	1,00	1	1	2,00	1,00	1,00	1,00	70	60,00	17,00	2	1	1	2,00	2	1	2	1	2	3,00
AB0273	1	38,00	1	1,00	1	1	#¡NULO!	1,00	2,00	1,00	50	30,00	17,00	1	2	1	3,00	2	1	1	1	2	3,00
AB0283	1	26,00	1	1,00	1	1	1,00	1,00	1,00	1,00	100	0,00	17,00	1	1	1	3,00	2	1	2	1	1	4,00
D135963	13	35,00	1	2,00	3	1	1,00	1,00	1,00	1,00	50	35,00	17,00	2	1	2	3,00	2	1	1	1	1	3,00
D97849	13	#¡NULO!	2	2,00	1	1	1,00	2,00	2,00	1,00	70	15,00	17,00	2	2	4	2,00	2	1	1	1	1	1,00
E032	5	30,00	1	1,00	1	1	2,00	1,00	1,00	1,00	80	0,00	17,00	1	2	3	1,00	1	1	1	1	1	5,00
E034	5	31,00	1	2,00	1	1	2,00	1,00	1,00	1,00	70	80,00	17,00	2	1	1	1,00	2	1	1	2	2	4,00
G002	4	27,00	2	2,00	1	1	1,00	2,00	1,00	1,00	#¡NULO!	2,00	17,00	2	1	1	1,00	1	2	3	1	2	3,00
G016	4	27,00	1	1,00	1	1	1,00	1,00	2,00	1,00	1	90,00	17,00	1	1	4	5,00	1	1	1	1	1	1,00
G058	4	36,00	1	2,00	1	1	2,00	1,00	1,00	1,00	90	50,00	17,00	2	2	2	2,00	2	2	1	2	1	1,00
G095	4	38,00	1	2,00	2	1	2,00	2,00	1,00	2,00	10	#¡NULO!	17,00	1	2	2	3,00	2	1	1	1	1	3,00
G098	4	37,00	1	2,00	1	1	2,00	2,00	1,00	1,00	35	0,00	17,00	2	1	1	1,00	2	2	2	1	2	3,00
HCLV006	3	25,00	1	1,00	1	1	1,00	1,00	1,00	1,00	15	70,00	17,00	1	2	1	3,00	2	1	1	1	1	4,00
HCV0030	11	38,00	1	1,00	1	1	2,00	2,00	1,00	1,00	70	70,00	17,00	2	1	1	3,00	2	1	1	1	2	3,00
HCV0048	11	30,00	1	1,00	1	1	2,00	1,00	2,00	1,00	20	25,00	17,00	2	1	2	3,00	2	1	1	2	1	2,00
HLP0017	6	#¡NULO!	1	2,00	4	1	2,00	1,00	1,00	1,00	75	30,00	17,00	2	2	1	5,00	1	1	1	1	1	2,00
HLP0060	6	33,00	1	1,00	1	1	1,00	2,00	1,00	1,00	60	50,00	17,00	1	1	1	1,00	2	2	2	2	2	3,00
HT0005	9	34,00	1	2,00	1	1	2,00	2,00	1,00	2,00	50	#¡NULO!	17,00	2	2	1	2,00	2	1	1	1	2	3,00
O-0059	8	31,00	1	1,00	1	1	1,00	2,00	1,00	1,00	30	10,00	17,00	1	1	1	2,00	2	2	1	1	1	5,00
O-0098	8	37,00	1	2,00	1	1	2,00	2,00	1,00	1,00	75	20,00	17,00	2	2	1	1,00	2	1	1	2	2	3,00
O-0110	8	32,00	1	2,00	1	1	2,00	1,00	2,00	1,00	40	50,00	17,00	2	1	2	2,00	2	2	1	1	2	2,00
O-2017	8	24,00	1	1,00	1	1	2,00	1,00	1,00	1,00	55	30,00	17,00	2	2	2	3,00	1	1	1	1	1	3,00
Ont001	7	32,00	1	1,00	1	1	2,00	2,00	1,00	1,00	25	70,00	17,00	2	2	1	1,00	2	1	1	1	2	4,00
Ont009	7	36,00	1	2,00	1	1	2,00	2,00	2,00	2,00	80	#¡NULO!	17,00	3	3	1	2,00	3	1	1	1	1	1,00
Ont033	7	26,00	2	1,00	1	1	1,00	2,00	2,00	1,00	80	45,00	17,00	1	2	2	3,00	2	2	1	2	1	1,00
X050	12	36,00	1	2,00	1	1	2,00	2,00	1,00	1,00	75	5,00	17,00	2	2	3	3,00	2	1	1	1	1	1,00
X063	12	30,00	1	2,00	1	1	1,00	1,00	1,00	1,00	50	10,00	17,00	1	2	4	2,00	3	1	1	1	1	1,00
Xm003	12	#¡NULO!	1	1,00	3	1	1,00	2,00	1,00	1,00	90	0,00	17,00	1	4	1	2,00	3	1	1	1	1	2,00
xm045	12	36,00	1	1,00	1	1	2,00	2,00	1,00	1,00	50	0,00	17,00	2	1	1	3,00	1	1	1	2	1	4,00
0-0027	8	29,00	1	1,00	1	1	2,00	1,00	1,00	1,00	85	20,00	18,00	1	1	1	2,00	2	2	1	3	4	1,00
A006M	2	37,00	2	2,00	1	1	2,00	2,00	1,00	1,00	40	5,00	18,00	1	2	1	4,00	1	2	1	2	1	3,00
A009M	2	35,00	1	2,00	1	1	2,00	1,00	1,00	1,00	5	55,00	18,00	1	2	1	2,00	2	2	2	2	2	2,00
A049M	2	32,00	1	2,00	1	1	1,00	1,00	1,00	1,00	85	45,00	18,00	2	2	2	3,00	1	1	1	2	1	3,00
AB0016	1	32,00	1	2,00	1	1	1,00	1,00	1,00	1,00	50	10,00	18,00	1	1	1	5,00	1	1	1	1	1	5,00
AB0018	1	31,00	1	1,00	3	1	2,00	2,00	1,00	1,00	80	5,00	18,00	2	2	2	2,00	2	2	1	2	2	1,00
AB0032	1	36,00	1	1,00	2	1	2,00	1,00	1,00	2,00	90	#¡NULO!	18,00	3	1	2	2,00	2	2	1	2	1	2,00
AB0055	1	34,00	1	2,00	1	1	2,00	2,00	1,00	1,00	65	0,00	18,00	2	1	1	3,00	2	1	2	1	2	3,00
AB0069	1	32,00	1	1,00	1	1	#¡NULO!	1,00	2,00	2,00	#¡NULO!	#¡NULO!	18,00	1	1	1	4,00	2	1	1	1	1	5,00
AB0084	1	36,00	1	1,00	1	1	1,00	2,00	1,00	1,00	#¡NULO!	0,00	18,00	1	2	1	3,00	2	2	1	1	2	3,00
AB0087	1	32,00	1	1,00	1	1	#¡NULO!	2,00	1,00	1,00	75	35,00	18,00	2	2	1	4,00	2	1	1	1	1	3,00
AB0103	1	26,00	1	1,00	3	1	#¡NULO!	2,00	1,00	1,00	50	40,00	18,00	1	2	3	2,00	2	2	2	1	1	2,00
AB0118	1	41,00	1	2,00	1	1	2,00	2,00	1,00	1,00	50	20,00	18,00	1	2	2	3,00	2	1	1	1	1	4,00
AB0148	1	28,00	1	2,00	1	9	1,00	2,00	1,00	2,00	#¡NULO!	#¡NULO!	18,00	2	1	2	2,00	2	2	2	2	1	2,00
AB0184	1	28,00	1	2,00	1	1	2,00	1,00	1,00	1,00	30	30,00	18,00	1	1	2	3,00	2	1	1	2	2	3,00
AB0199	1	26,00	1	1,00	1	1	2,00	1,00	2,00	1,00	100	80,00	18,00	1	2	1	3,00	3	1	1	1	2	3,00
AB0230	1	30,00	1	1,00	3	1	1,00	1,00	1,00	1,00	35	80,00	18,00	1	1	2	4,00	2	1	1	2	1	3,00
AB0236	1	35,00	1	1,00	3	2	1,00	1,00	1,00	1,00	65	55,00	18,00	1	2	1	4,00	2	1	1	1	1	4,00
AB0240	1	37,00	1	2,00	2	1	2,00	1,00	1,00	1,00	40	0,00	18,00	2	2	1	3,00	2	1	1	1	2	3,00
AB0247	1	32,00	1	2,00	1	1	2,00	1,00	1,00	1,00	2	50,00	18,00	2	2	2	3,00	2	1	1	1	1	3,00
AB0277	1	37,00	1	2,00	1	1	1,00	2,00	1,00	1,00	80	10,00	18,00	2	2	1	3,00	2	2	1	1	2	2,00
AB0279	1	36,00	1	2,00	1	1	2,00	2,00	1,00	1,00	80	5,00	18,00	1	2	2	4,00	2	1	1	1	1	3,00
AB0280	1	34,00	1	2,00	1	1	2,00	2,00	1,00	1,00	35	30,00	18,00	2	2	2	3,00	2	1	1	1	1	3,00
AB0289	1	38,00	1	2,00	1	1	2,00	2,00	2,00	2,00	70	#¡NULO!	18,00	1	1	1	3,00	2	2	1	2	2	3,00
AB0292	1	34,00	1	2,00	1	1	#¡NULO!	2,00	1,00	1,00	85	10,00	18,00	2	2	1	3,00	2	1	1	1	1	4,00
AB0303	1	27,00	2	1,00	1	1	1,00	1,00	1,00	1,00	100	50,00	18,00	2	2	2	4,00	2	1	1	2	1	1,00
D119896	13	#¡NULO!	1	1,00	1	1	1,00	1,00	1,00	1,00	80	5,00	18,00	2	2	3	2,00	2	1	1	1	2	2,00
D146117	13	31,00	1	1,00	3	1	1,00	2,00	1,00	1,00	50	0,00	18,00	2	2	1	2,00	2	1	2	2	2	2,00
D181436	13	36,00	1	2,00	1	1	2,00	2,00	2,00	1,00	80	20,00	18,00	2	2	3	1,00	2	2	1	1	1	3,00
D199977	13	35,00	2	1,00	1	1	2,00	2,00	1,00	1,00	100	0,00	18,00	1	2	2	3,00	2	1	1	1	1	4,00
D80273	13	28,00	2	1,00	1	1	1,00	1,00	1,00	1,00	#¡NULO!	25,00	18,00	1	1	1	5,00	1	1	1	1	1	5,00
E028	5	40,00	1	2,00	1	1	2,00	2,00	1,00	1,00	50	15,00	18,00	1	1	1	3,00	2	2	1	2	2	3,00
E030	5	38,00	1	2,00	1	1	1,00	2,00	1,00	1,00	15	10,00	18,00	2	2	1	1,00	2	1	2	2	2	3,00
G009	4	#¡NULO!	2	1,00	1	1	1,00	2,00	1,00	1,00	30	45,00	18,00	1	2	2	1,00	2	2	2	2	1	3,00
G028	4	28,00	1	1,00	1	1	2,00	1,00	2,00	1,00	50	50,00	18,00	1	2	3	3,00	3	2	1	1	1	1,00
G030	4	31,00	1	1,00	1	1	2,00	1,00	1,00	1,00	85	0,00	18,00	1	2	2	3,00	2	2	1	2	1	2,00
G104	4	37,00	1	1,00	1	1	2,00	2,00	1,00	1,00	100	0,00	18,00	2	3	1	3,00	2	1	1	1	1	3,00
HCLV001	3	33,00	1	2,00	3	1	2,00	1,00	2,00	1,00	20	20,00	18,00	1	2	1	3,00	2	1	1	2	2	3,00
HCLV023	3	35,00	1	2,00	1	1	#¡NULO!	1,00	1,00	1,00	75	10,00	18,00	2	2	1	2,00	2	1	1	1	1	5,00
HCV0046	11	36,00	1	2,00	1	1	2,00	2,00	1,00	1,00	50	10,00	18,00	2	2	2	1,00	2	2	1	1	2	3,00
HLP0040	6	32,00	1	1,00	1	1	#¡NULO!	1,00	1,00	1,00	9	25,00	18,00	2	1	1	1,00	2	1	2	2	2	4,00
HLP0049	6	#¡NULO!	1	2,00	1	1	2,00	2,00	1,00	2,00	5	#¡NULO!	18,00	1	2	2	1,00	2	2	2	2	2	2,00
HT0058	9	31,00	2	2,00	3	1	1,00	2,00	1,00	1,00	#¡NULO!	35,00	18,00	1	2	3	4,00	2	1	1	1	2	1,00
HT0161	9	32,00	2	2,00	3	1	1,00	2,00	1,00	1,00	60	20,00	18,00	2	2	2	1,00	1	1	2	1	2	4,00
HT0177	9	32,00	1	2,00	1	1	2,00	2,00	1,00	1,00	100	0,00	18,00	2	2	2	2,00	1	2	2	1	1	3,00
O-0022	8	29,00	1	1,00	1	1	1,00	2,00	1,00	1,00	0	0,00	18,00	1	1	1	5,00	1	1	1	1	1	5,00
O-0044	8	30,00	1	2,00	1	1	1,00	1,00	1,00	1,00	80	40,00	18,00	1	2	2	3,00	2	1	1	2	1	3,00
O-0062	8	24,00	1	1,00	1	1	1,00	1,00	2,00	1,00	25	40,00	18,00	1	1	1	3,00	1	2	1	2	1	5,00
O-0081	8	34,00	1	2,00	1	1	2,00	1,00	1,00	1,00	70	0,00	18,00	2	2	4	3,00	2	1	1	1	1	1,00
O-0099	8	#¡NULO!	1	2,00	1	1	1,00	1,00	1,00	1,00	30	50,00	18,00	2	2	1	2,00	2	2	1	2	2	2,00
O-0106	8	#¡NULO!	1	2,00	1	1	2,00	2,00	1,00	1,00	15	0,00	18,00	1	1	5	2,00	2	1	1	2	1	2,00
O-0133	8	38,00	1	1,00	1	1	1,00	2,00	2,00	1,00	10	10,00	18,00	1	2	3	3,00	2	1	1	1	2	2,00
O-1022	8	35,00	1	1,00	1	1	1,00	2,00	2,00	1,00	#¡NULO!	0,00	18,00	2	1	2	3,00	1	1	1	1	1	5,00
O-2020	8	38,00	1	2,00	3	1	1,00	2,00	1,00	1,00	50	50,00	18,00	2	2	1	3,00	2	2	2	1	1	2,00
Ont011	7	35,00	1	1,00	1	1	1,00	2,00	1,00	1,00	65	0,00	18,00	2	1	2	4,00	1	2	1	2	1	2,00
Ont013	7	33,00	1	2,00	1	1	1,00	1,00	1,00	1,00	20	55,00	18,00	1	2	3	3,00	2	1	1	2	1	2,00
Ont027	7	26,00	2	2,00	1	1	1,00	2,00	1,00	1,00	80	70,00	18,00	2	3	4	1,00	2	2	1	1	1	1,00
X057	12	38,00	1	2,00	1	1	2,00	2,00	1,00	1,00	70	0,00	18,00	2	2	2	3,00	2	2	1	1	2	1,00
x068	12	#¡NULO!	1	2,00	1	1	2,00	1,00	2,00	2,00	50	#¡NULO!	18,00	1	2	1	3,00	2	3	1	2	2	1,00
Xm002	12	#¡NULO!	1	2,00	1	1	2,00	1,00	1,00	1,00	10	25,00	18,00	1	1	2	3,00	2	1	1	1	1	5,00
xm015	12	#¡NULO!	1	2,00	1	1	2,00	2,00	1,00	1,00	0	5,00	18,00	2	2	2	2,00	2	1	1	2	2	2,00
Xm027	12	37,00	1	2,00	1	1	2,00	2,00	2,00	1,00	20	15,00	18,00	1	1	2	2,00	1	1	2	2	2	4,00
0-0016	8	33,00	1	2,00	3	1	2,00	1,00	1,00	1,00	50	0,00	19,00	2	2	2	3,00	2	1	1	2	2	2,00
A044M	2	40,00	1	1,00	1	1	2,00	2,00	1,00	1,00	80	0,00	19,00	2	1	3	4,00	2	1	1	2	2	1,00
A053M	2	29,00	1	1,00	1	1	1,00	1,00	2,00	1,00	85	40,00	19,00	2	3	2	1,00	2	1	1	1	2	4,00
A054M	2	34,00	1	2,00	1	1	2,00	2,00	1,00	1,00	40	0,00	19,00	2	1	4	1,00	1	1	3	1	1	4,00
AB0007	1	32,00	1	1,00	1	1	2,00	1,00	2,00	2,00	75	#¡NULO!	19,00	2	2	2	3,00	2	1	1	1	2	3,00
AB0034	1	30,00	1	1,00	1	1	1,00	2,00	1,00	2,00	45	#¡NULO!	19,00	1	2	1	4,00	2	1	1	2	1	4,00
AB0075	1	31,00	1	1,00	1	1	2,00	1,00	2,00	1,00	50	60,00	19,00	2	2	2	3,00	3	1	2	2	1	1,00
AB0081	1	26,00	1	1,00	3	1	1,00	1,00	1,00	1,00	80	25,00	19,00	2	2	1	1,00	2	5	2	1	2	1,00
AB0093	1	35,00	1	1,00	3	1	1,00	1,00	1,00	1,00	15	0,00	19,00	1	1	2	4,00	2	2	1	1	2	3,00
AB0094	1	32,00	1	2,00	1	1	2,00	2,00	1,00	1,00	#¡NULO!	10,00	19,00	2	2	3	3,00	2	2	1	1	1	2,00
AB0095	1	32,00	1	2,00	1	1	2,00	1,00	1,00	1,00	#¡NULO!	65,00	19,00	2	2	1	2,00	2	1	5	1	2	1,00
AB0096	1	28,00	2	2,00	1	1	1,00	1,00	1,00	1,00	50	0,00	19,00	4	2	1	3,00	2	1	2	2	1	1,00
AB0101	1	28,00	2	1,00	1	1	1,00	2,00	1,00	1,00	#¡NULO!	10,00	19,00	2	2	2	2,00	2	2	2	2	2	1,00
AB0127	1	30,00	1	1,00	1	1	1,00	1,00	1,00	2,00	65	#¡NULO!	19,00	2	2	3	3,00	2	1	1	1	1	3,00
AB0132	1	26,00	1	1,00	1	1	2,00	2,00	1,00	1,00	15	5,00	19,00	2	1	3	1,00	2	2	1	2	2	3,00
AB0137	1	34,00	1	2,00	1	1	2,00	2,00	1,00	1,00	100	30,00	19,00	2	2	1	4,00	2	1	1	1	2	3,00
AB0163	1	42,00	1	2,00	1	1	2,00	1,00	1,00	1,00	5	85,00	19,00	1	1	1	4,00	2	1	2	2	1	4,00
AB0174	1	24,00	2	1,00	1	1	1,00	2,00	1,00	1,00	100	0,00	19,00	1	1	2	5,00	1	1	1	1	1	5,00
AB0181	1	28,00	1	1,00	1	2	1,00	1,00	1,00	1,00	15	5,00	19,00	1	2	2	3,00	2	2	1	2	2	2,00
AB0194	1	37,00	1	2,00	1	1	2,00	2,00	1,00	2,00	85	#¡NULO!	19,00	2	2	2	3,00	2	1	1	2	1	3,00
AB0202	1	31,00	1	2,00	1	1	2,00	1,00	1,00	2,00	5	#¡NULO!	19,00	1	1	1	1,00	5	1	1	1	2	5,00
AB0219	1	37,00	1	2,00	1	1	2,00	2,00	1,00	1,00	10	0,00	19,00	1	1	3	2,00	2	2	1	2	1	4,00
AB0224	1	33,00	1	1,00	1	1	2,00	2,00	1,00	1,00	30	30,00	19,00	1	2	2	3,00	2	1	1	1	2	4,00
AB0249	1	36,00	1	1,00	3	1	1,00	2,00	1,00	1,00	5	0,00	19,00	1	1	1	2,00	2	2	2	2	1	5,00
AB0266	1	33,00	1	1,00	1	1	1,00	2,00	1,00	1,00	0	0,00	19,00	1	1	3	2,00	1	1	1	2	2	5,00
AB0275	1	29,00	1	1,00	1	1	2,00	2,00	1,00	2,00	75	#¡NULO!	19,00	2	2	2	4,00	2	1	1	1	1	3,00
AB0278	1	35,00	1	1,00	3	1	1,00	1,00	2,00	1,00	85	50,00	19,00	1	2	1	3,00	2	2	2	2	2	2,00
AB0296	1	39,00	1	1,00	1	1	2,00	2,00	1,00	1,00	#¡NULO!	5,00	19,00	3	2	1	4,00	2	1	1	2	2	1,00
D194147	13	#¡NULO!	1	2,00	3	1	2,00	1,00	1,00	1,00	#¡NULO!	30,00	19,00	2	1	2	3,00	2	1	2	1	2	3,00
E018	5	30,00	1	1,00	1	1	1,00	2,00	2,00	2,00	30	#¡NULO!	19,00	1	1	1	4,00	2	1	1	2	2	4,00
E020	5	31,00	1	2,00	1	1	2,00	1,00	1,00	1,00	80	5,00	19,00	1	2	1	4,00	3	2	1	1	1	3,00
E025	5	35,00	1	2,00	1	1	2,00	2,00	1,00	1,00	60	80,00	19,00	1	1	1	5,00	2	1	1	1	2	4,00
E029	5	31,00	1	1,00	1	1	2,00	2,00	1,00	1,00	90	20,00	19,00	2	1	1	4,00	2	1	1	1	2	4,00
E035	5	26,00	1	2,00	3	1	2,00	1,00	1,00	1,00	#¡NULO!	30,00	19,00	1	1	1	5,00	2	1	1	1	1	5,00
E037	5	37,00	1	2,00	1	1	2,00	2,00	1,00	1,00	30	0,00	19,00	1	2	2	3,00	2	2	1	2	1	3,00
G022	4	30,00	1	2,00	3	1	2,00	2,00	2,00	1,00	70	40,00	19,00	2	2	2	3,00	2	1	1	2	2	2,00
G033	4	37,00	1	2,00	2	1	#¡NULO!	2,00	2,00	1,00	#¡NULO!	15,00	19,00	2	2	1	2,00	2	2	2	2	2	2,00
G061	4	31,00	1	2,00	1	1	2,00	1,00	2,00	2,00	65	#¡NULO!	19,00	1	3	3	3,00	3	1	1	1	1	2,00
G096	4	32,00	1	2,00	1	1	2,00	1,00	1,00	1,00	15	5,00	19,00	1	2	3	3,00	2	2	1	1	2	2,00
G097	4	37,00	2	1,00	1	1	1,00	2,00	2,00	2,00	100	#¡NULO!	19,00	2	2	1	3,00	2	1	1	1	1	5,00
HCLV003	3	38,00	1	2,00	1	1	2,00	1,00	2,00	1,00	80	80,00	19,00	1	2	2	3,00	2	2	2	2	2	1,00
HCLV012	3	37,00	1	1,00	1	1	1,00	1,00	1,00	1,00	30	70,00	19,00	2	2	2	4,00	2	1	2	1	2	1,00
HCV0015	11	25,00	1	1,00	1	1	1,00	2,00	1,00	1,00	55	0,00	19,00	2	2	2	4,00	2	1	2	2	1	1,00
HCV0026	11	39,00	1	2,00	1	1	1,00	2,00	1,00	1,00	15	5,00	19,00	2	1	2	3,00	2	1	1	2	1	4,00
HLP0043	6	#¡NULO!	1	2,00	1	1	2,00	1,00	1,00	1,00	10	10,00	19,00	1	1	3	5,00	2	1	1	2	1	2,00
HLP0046	6	#¡NULO!	1	2,00	1	1	2,00	1,00	1,00	1,00	15	30,00	19,00	2	1	2	2,00	2	2	1	2	2	3,00
HLP0047	6	#¡NULO!	1	2,00	1	1	2,00	2,00	1,00	1,00	15	50,00	19,00	1	2	2	3,00	2	1	1	2	2	3,00
HT0104	9	30,00	1	1,00	3	1	2,00	1,00	1,00	1,00	90	5,00	19,00	1	1	1	4,00	2	1	1	2	2	4,00
HT0160	9	30,00	1	1,00	1	1	2,00	1,00	1,00	1,00	100	35,00	19,00	3	2	3	2,00	2	2	1	1	2	1,00
HV0085	10	28,00	#¡NULO!	1,00	3	1	1,00	1,00	1,00	1,00	30	30,00	19,00	1	1	1	5,00	2	1	1	1	1	5,00
HV0204	10	31,00	1	1,00	1	1	1,00	2,00	1,00	1,00	100	50,00	19,00	2	2	2	4,00	2	2	1	2	1	1,00
O-0045	8	#¡NULO!	1	1,00	1	1	1,00	2,00	1,00	1,00	0	75,00	19,00	2	1	1	3,00	2	2	1	1	2	4,00
O-0060	8	31,00	1	2,00	1	1	2,00	2,00	1,00	2,00	90	#¡NULO!	19,00	1	2	3	4,00	2	2	1	1	1	2,00
O-0067	8	33,00	1	2,00	1	1	2,00	2,00	1,00	1,00	10	5,00	19,00	3	1	1	2,00	3	1	2	1	2	3,00
O-1010	8	32,00	1	1,00	1	1	2,00	2,00	1,00	1,00	25	40,00	19,00	2	2	1	1,00	2	2	2	2	2	3,00
O-2016	8	29,00	1	1,00	1	1	1,00	2,00	2,00	1,00	50	0,00	19,00	2	2	1	4,00	2	1	2	2	2	1,00
O-2022	8	31,00	1	2,00	1	1	2,00	1,00	2,00	1,00	85	50,00	19,00	1	1	2	4,00	3	1	1	1	2	3,00
Ont030	7	33,00	1	1,00	1	1	1,00	1,00	1,00	1,00	40	5,00	19,00	2	2	1	3,00	2	1	1	1	1	5,00
Xm036	12	33,00	1	2,00	1	1	2,00	1,00	1,00	1,00	30	80,00	19,00	2	1	1	5,00	1	1	1	1	1	5,00
XM044	12	38,00	1	2,00	1	1	2,00	1,00	2,00	1,00	40	0,00	19,00	2	2	2	4,00	2	2	1	2	1	1,00
0-1021	8	35,00	1	2,00	1	1	2,00	1,00	1,00	1,00	55	0,00	20,00	1	1	1	5,00	1	2	1	2	1	5,00
AB0021	1	37,00	1	1,00	1	1	1,00	1,00	1,00	1,00	50	50,00	20,00	1	2	1	3,00	2	2	2	2	2	3,00
AB0038	1	37,00	2	1,00	1	1	1,00	2,00	1,00	2,00	75	20,00	20,00	2	2	3	3,00	2	2	1	1	2	2,00
AB0062	1	36,00	1	2,00	1	1	2,00	1,00	1,00	1,00	70	70,00	20,00	3	1	1	5,00	1	1	1	1	1	5,00
AB0086	1	32,00	1	1,00	1	1	1,00	1,00	1,00	1,00	90	20,00	20,00	2	2	2	3,00	2	1	1	2	1	4,00
AB0123	1	32,00	2	2,00	3	1	2,00	2,00	1,00	1,00	100	20,00	20,00	2	2	2	4,00	2	2	2	1	2	1,00
AB0125	1	41,00	1	2,00	1	1	2,00	2,00	2,00	1,00	50	75,00	20,00	2	2	2	3,00	2	2	1	1	2	3,00
AB0129	1	35,00	2	1,00	3	3	#¡NULO!	2,00	2,00	1,00	70	50,00	20,00	2	2	3	2,00	2	2	2	2	2	1,00
AB0135	1	23,00	1	1,00	1	1	1,00	2,00	1,00	1,00	70	10,00	20,00	2	3	1	1,00	2	2	2	2	2	3,00
AB0141	1	35,00	1	2,00	1	8	1,00	1,00	1,00	1,00	90	60,00	20,00	2	2	2	4,00	2	2	1	1	1	3,00
AB0152	1	30,00	1	1,00	1	1	1,00	2,00	1,00	2,00	100	#¡NULO!	20,00	2	2	1	2,00	2	2	2	2	2	3,00
AB0180	1	33,00	2	2,00	1	1	2,00	1,00	1,00	1,00	100	20,00	20,00	2	2	2	4,00	2	1	1	2	1	3,00
AB0187	1	32,00	2	1,00	1	1	1,00	2,00	1,00	1,00	100	5,00	20,00	1	1	2	1,00	2	4	1	2	5	1,00
AB0193	1	26,00	1	1,00	3	1	2,00	2,00	1,00	1,00	40	5,00	20,00	1	1	1	4,00	2	2	1	2	2	4,00
AB0205	1	42,00	1	2,00	3	9	1,00	1,00	1,00	1,00	80	15,00	20,00	1	2	5	2,00	1	1	1	5	1	1,00
AB0207	1	32,00	1	2,00	1	1	2,00	2,00	1,00	1,00	#¡NULO!	0,00	20,00	3	2	3	3,00	3	1	1	1	1	2,00
AB0257	1	38,00	1	2,00	1	1	2,00	2,00	1,00	1,00	15	10,00	20,00	1	2	2	2,00	2	2	1	2	1	5,00
AB0268	1	21,00	1	1,00	3	3	#¡NULO!	1,00	1,00	1,00	75	25,00	20,00	1	2	1	5,00	2	2	2	1	2	2,00
AB0282	1	35,00	1	2,00	1	1	2,00	1,00	1,00	1,00	10	85,00	20,00	2	1	2	3,00	2	3	1	2	2	2,00
AB0286	1	31,00	1	1,00	1	1	1,00	1,00	2,00	1,00	0	0,00	20,00	2	1	2	3,00	2	2	4	1	1	2,00
AB0305	1	39,00	1	2,00	1	1	2,00	2,00	2,00	1,00	65	40,00	20,00	2	2	3	3,00	2	2	1	1	1	3,00
E009	5	33,00	1	2,00	0	1	2,00	1,00	2,00	1,00	5	#¡NULO!	20,00	4	2	1	1,00	2	1	2	2	2	3,00
E033	5	32,00	2	2,00	1	1	2,00	2,00	1,00	1,00	40	0,00	20,00	1	2	3	2,00	2	2	1	2	2	3,00
G013	4	31,00	1	2,00	1	1	2,00	1,00	1,00	1,00	#¡NULO!	0,00	20,00	2	2	2	2,00	2	1	2	1	2	4,00
G015	4	31,00	1	2,00	1	1	#¡NULO!	2,00	2,00	2,00	#¡NULO!	#¡NULO!	20,00	1	1	2	4,00	1	2	1	2	2	4,00
G024	4	38,00	1	2,00	1	1	2,00	1,00	1,00	2,00	90	#¡NULO!	20,00	2	2	1	3,00	2	1	2	2	2	3,00
G029	4	32,00	1	1,00	1	1	1,00	2,00	1,00	2,00	65	#¡NULO!	20,00	2	2	2	4,00	2	2	1	1	1	3,00
G040	4	27,00	2	2,00	3	1	2,00	1,00	1,00	2,00	20	#¡NULO!	20,00	2	2	1	4,00	2	1	1	1	2	4,00
G047	4	27,00	1	1,00	1	1	1,00	1,00	1,00	1,00	75	60,00	20,00	2	2	3	3,00	2	1	1	1	2	3,00
G048	4	27,00	1	1,00	3	1	2,00	1,00	1,00	2,00	5	#¡NULO!	20,00	2	1	2	3,00	2	2	1	2	2	3,00
G051	4	33,00	1	2,00	1	1	2,00	2,00	1,00	1,00	75	20,00	20,00	1	1	1	4,00	2	1	2	2	2	4,00
G093	4	33,00	1	2,00	3	1	2,00	1,00	1,00	1,00	75	50,00	20,00	2	2	2	4,00	2	1	1	1	1	4,00
G102	4	37,00	2	2,00	1	1	1,00	2,00	2,00	1,00	75	75,00	20,00	2	1	2	4,00	2	1	1	1	1	5,00
HCV0029	11	35,00	1	2,00	1	1	2,00	2,00	1,00	2,00	60	#¡NULO!	20,00	2	2	3	4,00	2	3	1	1	1	1,00
HLP0037	6	35,00	1	2,00	1	1	2,00	1,00	1,00	1,00	55	5,00	20,00	2	2	1	4,00	2	1	1	1	2	4,00
HT0170	9	33,00	1	2,00	3	1	2,00	1,00	1,00	1,00	70	50,00	20,00	2	2	2	2,00	2	1	2	1	2	4,00
O-0008	8	32,00	1	2,00	1	1	2,00	1,00	1,00	1,00	#¡NULO!	30,00	20,00	2	2	2	2,00	2	2	2	2	2	2,00
O-0019	8	35,00	1	2,00	1	1	#¡NULO!	2,00	1,00	2,00	0	#¡NULO!	20,00	1	1	1	1,00	5	1	1	3	2	4,00
O-0043	8	35,00	1	2,00	1	1	1,00	2,00	1,00	1,00	60	0,00	20,00	1	2	1	5,00	1	1	2	1	2	4,00
O-0125	8	#¡NULO!	1	2,00	1	1	2,00	2,00	1,00	1,00	5	0,00	20,00	1	2	2	4,00	2	2	1	2	1	3,00
O-1017	8	31,00	1	#¡NULO!	9	9	#¡NULO!	2,00	1,00	2,00	85	#¡NULO!	20,00	2	1	5	1,00	2	2	2	1	2	2,00
O-1024	8	36,00	1	2,00	2	1	1,00	2,00	1,00	1,00	50	40,00	20,00	1	2	1	3,00	2	2	1	2	2	4,00
O-2029	8	38,00	1	1,00	1	1	1,00	2,00	1,00	1,00	80	0,00	20,00	3	2	3	2,00	2	2	1	2	1	2,00
Ont005	7	31,00	1	2,00	1	1	2,00	1,00	1,00	1,00	75	10,00	20,00	1	2	2	4,00	2	1	1	1	2	4,00
Xm022	12	#¡NULO!	1	1,00	1	1	2,00	1,00	1,00	2,00	50	#¡NULO!	20,00	2	2	2	3,00	2	2	1	1	1	4,00
Xm028	12	#¡NULO!	1	1,00	1	1	1,00	2,00	1,00	1,00	50	0,00	20,00	2	1	2	4,00	2	2	1	1	2	3,00
XM041	12	32,00	2	1,00	1	1	2,00	2,00	1,00	1,00	40	10,00	20,00	2	2	2	2,00	2	1	2	2	2	3,00
0-0036	8	#¡NULO!	1	2,00	1	1	#¡NULO!	2,00	1,00	1,00	75	15,00	21,00	1	1	2	4,00	2	2	1	2	2	4,00
0-0042	8	#¡NULO!	1	1,00	1	2	1,00	2,00	1,00	1,00	70	20,00	21,00	2	2	2	3,00	2	2	2	2	1	3,00
A001M	2	27,00	2	1,00	1	1	2,00	2,00	1,00	1,00	20	0,00	21,00	2	2	1	4,00	2	3	2	2	2	1,00
AB0012	1	24,00	1	1,00	3	1	2,00	1,00	1,00	1,00	25	85,00	21,00	1	3	1	2,00	2	1	4	1	2	4,00
AB0014	1	34,00	1	2,00	1	1	2,00	1,00	1,00	1,00	100	30,00	21,00	1	2	2	4,00	2	1	1	1	2	5,00
AB0017	1	32,00	1	1,00	1	1	1,00	1,00	1,00	1,00	75	15,00	21,00	2	2	2	3,00	3	1	1	1	2	4,00
AB0020	1	34,00	1	2,00	1	1	2,00	2,00	1,00	1,00	25	0,00	21,00	2	2	4	3,00	2	2	1	2	2	1,00
AB0023	1	32,00	1	1,00	1	1	2,00	1,00	1,00	1,00	15	0,00	21,00	1	2	2	3,00	2	1	2	2	2	4,00
AB0040	1	34,00	1	1,00	1	1	1,00	2,00	2,00	1,00	40	50,00	21,00	2	2	2	3,00	2	2	1	2	2	3,00
AB0041	1	30,00	1	2,00	1	2	2,00	1,00	1,00	1,00	30	15,00	21,00	2	2	2	3,00	2	1	1	2	2	4,00
AB0052	1	34,00	1	1,00	1	1	1,00	2,00	1,00	1,00	40	0,00	21,00	2	2	2	3,00	2	1	1	2	1	5,00
AB0099	1	22,00	1	1,00	3	1	1,00	1,00	1,00	1,00	30	5,00	21,00	1	2	2	4,00	2	2	1	2	1	4,00
AB0113	1	15,00	2	1,00	1	1	1,00	1,00	1,00	1,00	40	0,00	21,00	1	2	3	3,00	2	2	1	2	2	3,00
AB0143	1	31,00	1	1,00	1	1	2,00	2,00	1,00	1,00	0	10,00	21,00	1	1	3	3,00	2	1	1	3	1	5,00
AB0160	1	33,00	1	2,00	1	1	2,00	1,00	1,00	1,00	30	60,00	21,00	2	3	2	3,00	2	2	1	2	1	3,00
AB0175	1	35,00	1	2,00	1	1	2,00	2,00	2,00	1,00	50	70,00	21,00	2	2	2	3,00	2	1	2	1	2	4,00
AB0197	1	34,00	1	2,00	1	1	2,00	2,00	1,00	1,00	30	20,00	21,00	2	2	2	4,00	2	2	1	2	1	3,00
AB0206	1	36,00	1	2,00	1	1	2,00	1,00	1,00	1,00	90	20,00	21,00	2	2	2	4,00	2	1	1	2	1	4,00
AB0218	1	36,00	1	2,00	1	1	1,00	2,00	1,00	1,00	35	#¡NULO!	21,00	2	2	2	3,00	2	1	2	1	2	4,00
AB0221	1	23,00	2	1,00	1	1	1,00	2,00	1,00	1,00	100	0,00	21,00	3	2	2	2,00	2	2	1	2	4	1,00
AB0234	1	28,00	2	2,00	3	1	2,00	2,00	1,00	1,00	75	0,00	21,00	2	3	1	3,00	4	1	1	2	2	2,00
AB0241	1	34,00	1	2,00	1	1	2,00	1,00	2,00	1,00	25	75,00	21,00	2	1	2	3,00	2	2	2	2	2	3,00
AB0250	1	32,00	1	2,00	1	1	1,00	2,00	1,00	1,00	80	0,00	21,00	3	2	1	1,00	3	3	1	1	3	3,00
AB0294	1	37,00	1	2,00	1	1	#¡NULO!	1,00	1,00	1,00	#¡NULO!	15,00	21,00	2	2	2	3,00	2	1	2	1	2	4,00
AB0299	1	34,00	1	1,00	1	1	1,00	1,00	2,00	1,00	70	50,00	21,00	3	2	2	3,00	2	1	3	1	1	3,00
E002	5	37,00	1	2,00	1	1	2,00	2,00	1,00	1,00	#¡NULO!	75,00	21,00	2	3	1	4,00	2	2	1	2	2	2,00
E021	5	37,00	1	2,00	1	1	2,00	1,00	1,00	1,00	95	35,00	21,00	2	4	1	2,00	4	1	2	1	2	2,00
E041	5	33,00	1	1,00	1	1	1,00	2,00	1,00	1,00	85	0,00	21,00	1	1	4	3,00	2	2	1	2	2	3,00
E045	5	30,00	1	2,00	1	1	2,00	1,00	1,00	1,00	40	40,00	21,00	1	2	3	3,00	2	2	2	1	1	4,00
G019	4	31,00	1	2,00	1	1	1,00	1,00	1,00	1,00	20	40,00	21,00	1	1	2	3,00	2	2	3	2	2	3,00
G049	4	28,00	1	2,00	1	1	2,00	1,00	2,00	1,00	25	25,00	21,00	1	2	3	1,00	3	1	3	1	3	3,00
G063	4	37,00	1	2,00	3	3	1,00	1,00	1,00	1,00	50	50,00	21,00	1	2	2	4,00	2	1	2	2	1	4,00
G068	4	39,00	2	1,00	3	1	1,00	2,00	1,00	1,00	90	50,00	21,00	1	2	1	3,00	2	2	2	2	3	3,00
HCLV018	3	35,00	1	2,00	1	1	2,00	2,00	1,00	1,00	25	0,00	21,00	1	2	2	4,00	2	2	1	1	1	5,00
HCLV022	3	35,00	1	2,00	1	1	#¡NULO!	2,00	2,00	2,00	85	#¡NULO!	21,00	2	2	1	5,00	2	1	1	1	1	5,00
HCV0031	11	36,00	2	1,00	1	1	1,00	2,00	1,00	1,00	40	50,00	21,00	2	2	3	4,00	2	1	1	1	1	4,00
HCV0038	11	31,00	1	2,00	1	1	2,00	2,00	1,00	2,00	#¡NULO!	#¡NULO!	21,00	2	2	4	3,00	2	1	1	2	1	3,00
HLP0006	6	#¡NULO!	2	2,00	1	1	1,00	2,00	1,00	1,00	30	0,00	21,00	2	2	2	3,00	2	1	2	1	2	4,00
HLP0018	6	#¡NULO!	1	2,00	1	1	2,00	2,00	1,00	1,00	80	5,00	21,00	1	3	5	3,00	2	2	1	2	1	1,00
HLP0038	6	32,00	2	2,00	1	1	2,00	1,00	1,00	1,00	15	5,00	21,00	1	2	2	4,00	2	1	1	2	2	4,00
HT0010	9	#¡NULO!	1	1,00	1	1	1,00	2,00	1,00	1,00	10	0,00	21,00	1	2	2	3,00	2	2	1	2	2	4,00
HT0051	9	33,00	2	2,00	1	1	1,00	2,00	1,00	1,00	100	0,00	21,00	3	2	2	2,00	2	2	2	2	1	3,00
HT0156	9	26,00	2	1,00	1	1	1,00	1,00	1,00	1,00	100	5,00	21,00	4	3	3	1,00	2	1	1	2	2	2,00
HT0159	9	32,00	1	2,00	3	1	2,00	1,00	1,00	1,00	90	20,00	21,00	2	2	3	3,00	2	2	1	2	1	3,00
HT0182	9	37,00	1	2,00	1	1	2,00	1,00	1,00	1,00	100	100,00	21,00	2	2	2	4,00	2	1	2	1	2	3,00
O-0066	8	40,00	1	1,00	1	1	1,00	2,00	2,00	1,00	40	0,00	21,00	1	2	3	3,00	2	1	1	1	2	5,00
O-0079	8	31,00	1	1,00	1	1	2,00	1,00	1,00	1,00	10	20,00	21,00	3	2	2	4,00	3	1	1	2	1	2,00
O-0090	8	22,00	1	1,00	1	1	1,00	1,00	1,00	1,00	0	65,00	21,00	1	2	3	2,00	1	2	1	5	1	3,00
O-0114	8	39,00	2	2,00	1	1	1,00	1,00	2,00	1,00	60	60,00	21,00	3	2	1	4,00	2	1	2	2	2	2,00
O-1020	8	30,00	2	2,00	1	1	2,00	1,00	1,00	1,00	9	0,00	21,00	2	3	2	4,00	2	4	1	1	1	1,00
O-2009	8	30,00	1	2,00	1	1	2,00	2,00	1,00	2,00	30	#¡NULO!	21,00	1	1	1	4,00	2	2	2	2	2	4,00
O-2018	8	26,00	1	1,00	3	1	#¡NULO!	1,00	1,00	1,00	15	0,00	21,00	2	2	3	4,00	3	1	1	2	2	1,00
X060	12	41,00	1	1,00	1	1	1,00	2,00	1,00	#¡NULO!	100	#¡NULO!	21,00	3	2	2	4,00	1	1	1	1	1	5,00
xm012	12	#¡NULO!	1	2,00	1	1	1,00	2,00	1,00	1,00	90	30,00	21,00	2	2	2	1,00	2	2	2	2	2	4,00
A023M	2	38,00	1	2,00	1	1	2,00	2,00	1,00	1,00	30	20,00	22,00	2	1	1	3,00	2	4	2	2	2	3,00
AB0019	1	24,00	1	1,00	1	1	2,00	1,00	1,00	1,00	65	15,00	22,00	3	4	4	2,00	3	2	1	1	1	1,00
AB0042	1	36,00	1	2,00	1	1	2,00	1,00	1,00	1,00	30	95,00	22,00	1	2	2	4,00	2	2	2	2	2	3,00
AB0089	1	36,00	1	2,00	1	1	1,00	2,00	2,00	1,00	75	10,00	22,00	1	2	1	5,00	2	2	2	2	2	3,00
AB0091	1	33,00	1	1,00	1	1	1,00	2,00	1,00	1,00	50	0,00	22,00	1	2	2	4,00	2	2	2	1	2	4,00
AB0106	1	33,00	2	1,00	1	1	1,00	2,00	1,00	1,00	70	0,00	22,00	1	2	2	3,00	2	2	3	1	1	5,00
AB0126	1	28,00	1	1,00	3	3	2,00	2,00	1,00	1,00	60	35,00	22,00	2	2	4	3,00	2	1	1	1	2	4,00
AB0145	1	29,00	1	1,00	1	1	1,00	1,00	2,00	1,00	50	80,00	22,00	1	1	2	4,00	2	2	2	1	3	4,00
AB0149	1	40,00	1	1,00	1	1	2,00	2,00	2,00	2,00	20	#¡NULO!	22,00	2	1	4	3,00	2	1	1	2	1	5,00
AB0157	1	32,00	1	2,00	1	1	2,00	1,00	1,00	1,00	25	70,00	22,00	1	2	3	4,00	2	1	1	2	2	4,00
AB0164	1	35,00	2	#¡NULO!	1	1	#¡NULO!	2,00	1,00	1,00	100	5,00	22,00	1	2	3	4,00	4	2	2	2	1	1,00
AB0204	1	30,00	1	2,00	3	1	2,00	2,00	2,00	1,00	100	0,00	22,00	2	1	2	3,00	2	2	2	2	2	4,00
AB0210	1	35,00	1	2,00	1	1	2,00	2,00	1,00	1,00	#¡NULO!	0,00	22,00	2	2	1	3,00	2	2	2	2	2	4,00
AB0211	1	41,00	1	2,00	1	1	2,00	1,00	1,00	1,00	100	80,00	22,00	3	2	2	3,00	1	1	2	2	2	4,00
AB0215	1	36,00	1	1,00	1	1	2,00	2,00	2,00	1,00	70	0,00	22,00	2	2	2	3,00	2	2	2	2	1	4,00
AB0228	1	40,00	1	1,00	1	1	1,00	2,00	1,00	1,00	15	0,00	22,00	2	2	2	4,00	2	1	1	2	2	4,00
AB0259	1	31,00	1	1,00	3	1	1,00	1,00	2,00	1,00	80	5,00	22,00	1	1	3	4,00	1	2	2	2	2	4,00
AB0304	1	25,00	1	1,00	1	1	2,00	2,00	1,00	1,00	45	5,00	22,00	2	3	1	3,00	2	1	2	2	2	4,00
AB0306	1	36,00	1	2,00	1	1	2,00	2,00	1,00	1,00	100	0,00	22,00	2	2	2	4,00	2	2	2	1	2	3,00
D196243	13	27,00	2	1,00	1	1	1,00	2,00	1,00	1,00	50	50,00	22,00	3	1	2	5,00	2	1	1	2	1	4,00
E016	5	37,00	1	2,00	1	1	2,00	1,00	1,00	1,00	30	75,00	22,00	1	2	5	2,00	3	1	1	2	2	3,00
G021	4	35,00	1	2,00	1	1	2,00	2,00	1,00	1,00	75	0,00	22,00	2	2	3	3,00	2	2	1	2	1	4,00
G037	4	37,00	1	2,00	1	1	2,00	2,00	1,00	2,00	30	#¡NULO!	22,00	2	2	3	3,00	2	1	1	2	2	4,00
G066	4	37,00	1	1,00	1	1	#¡NULO!	2,00	1,00	1,00	25	50,00	22,00	2	2	1	3,00	2	2	1	2	3	4,00
G086	4	33,00	1	2,00	1	1	2,00	1,00	1,00	1,00	100	30,00	22,00	1	2	1	5,00	2	2	1	2	1	5,00
HCLV017	3	33,00	1	2,00	1	1	2,00	2,00	2,00	2,00	60	#¡NULO!	22,00	2	2	4	3,00	2	2	1	1	1	4,00
HCV0002	11	42,00	2	2,00	2	1	2,00	1,00	2,00	1,00	#¡NULO!	5,00	22,00	1	2	2	4,00	2	2	2	1	1	5,00
HCV0021	11	36,00	1	2,00	3	1	2,00	1,00	1,00	1,00	40	25,00	22,00	2	1	4	4,00	1	2	1	2	2	3,00
HT0055	9	39,00	1	2,00	1	1	2,00	2,00	1,00	1,00	60	5,00	22,00	2	2	2	3,00	2	2	2	2	2	3,00
HT0107	9	40,00	1	2,00	1	1	2,00	2,00	1,00	1,00	80	20,00	22,00	2	2	2	4,00	2	2	1	2	2	3,00
HV0206	10	40,00	#¡NULO!	1,00	1	1	1,00	2,00	1,00	1,00	5	15,00	22,00	2	2	3	2,00	2	2	1	2	2	4,00
O-0005	8	23,00	1	1,00	3	1	1,00	2,00	1,00	1,00	35	0,00	22,00	2	2	2	3,00	2	2	2	2	3	2,00
O-0032	8	36,00	1	2,00	1	1	2,00	1,00	1,00	1,00	35	20,00	22,00	4	3	1	3,00	2	1	1	2	3	2,00
O-0080	8	33,00	1	2,00	3	1	2,00	2,00	2,00	2,00	90	#¡NULO!	22,00	1	3	5	5,00	2	1	1	2	1	1,00
O-0117	8	25,00	2	1,00	1	1	2,00	1,00	1,00	1,00	20	15,00	22,00	1	1	1	3,00	4	1	3	4	3	1,00
O-0131	8	32,00	1	1,00	1	1	1,00	1,00	1,00	1,00	80	0,00	22,00	1	2	1	1,00	4	1	2	2	4	4,00
O-2006	8	28,00	1	1,00	1	1	1,00	2,00	1,00	2,00	70	#¡NULO!	22,00	1	3	1	2,00	3	2	2	2	2	4,00
O-2024	8	30,00	1	1,00	1	1	1,00	1,00	2,00	1,00	80	30,00	22,00	1	3	4	5,00	2	1	1	1	1	3,00
Ont006	7	35,00	1	1,00	1	1	2,00	2,00	2,00	1,00	75	50,00	22,00	2	2	4	5,00	1	2	1	1	2	2,00
Ont034	12	#¡NULO!	1	1,00	1	1	2,00	2,00	1,00	1,00	0	0,00	22,00	2	2	1	1,00	4	2	2	2	2	4,00
X046	12	41,00	1	1,00	1	1	1,00	2,00	1,00	1,00	40	15,00	22,00	2	2	2	4,00	2	2	2	1	2	3,00
X052	12	33,00	1	1,00	3	1	2,00	2,00	2,00	2,00	90	#¡NULO!	22,00	1	2	2	4,00	2	2	1	2	2	4,00
X066	12	36,00	1	2,00	1	1	2,00	2,00	1,00	1,00	70	0,00	22,00	2	2	3	3,00	2	2	1	2	2	3,00
A015M	2	35,00	1	1,00	1	1	#¡NULO!	1,00	2,00	1,00	35	100,00	23,00	4	3	1	4,00	2	1	1	2	3	2,00
AB0033	1	33,00	1	1,00	1	1	2,00	2,00	1,00	1,00	#¡NULO!	20,00	23,00	1	2	2	4,00	2	2	2	2	3	3,00
AB0047	1	33,00	1	2,00	1	1	2,00	2,00	1,00	1,00	75	65,00	23,00	2	2	2	3,00	3	2	2	2	2	3,00
AB0059	1	36,00	1	1,00	2	3	#¡NULO!	2,00	1,00	1,00	100	50,00	23,00	1	2	3	4,00	2	2	2	1	2	4,00
AB0072	1	34,00	1	1,00	1	1	2,00	2,00	1,00	1,00	85	90,00	23,00	1	1	5	3,00	1	2	2	3	2	3,00
AB0098	1	34,00	1	2,00	1	1	2,00	2,00	1,00	1,00	50	80,00	23,00	1	2	3	3,00	2	2	2	2	2	4,00
AB0102	1	43,00	1	2,00	1	1	2,00	1,00	1,00	1,00	40	80,00	23,00	3	3	3	4,00	1	1	2	1	1	4,00
AB0110	1	32,00	1	2,00	1	1	2,00	1,00	1,00	1,00	75	25,00	23,00	2	2	2	4,00	2	2	2	1	2	4,00
AB0136	1	32,00	1	1,00	1	1	#¡NULO!	2,00	1,00	1,00	55	10,00	23,00	1	2	2	2,00	4	2	1	4	1	4,00
AB0150	1	40,00	1	1,00	1	2	2,00	2,00	1,00	1,00	60	15,00	23,00	2	2	2	4,00	2	2	1	2	2	4,00
AB0227	1	26,00	1	1,00	1	1	1,00	2,00	1,00	1,00	#¡NULO!	70,00	23,00	1	2	3	4,00	2	2	2	2	2	3,00
AB0232	1	38,00	1	2,00	1	1	#¡NULO!	1,00	1,00	1,00	80	50,00	23,00	2	1	2	4,00	2	2	2	2	2	4,00
AB0233	1	36,00	1	2,00	1	1	2,00	1,00	1,00	1,00	50	30,00	23,00	2	2	2	3,00	2	2	2	2	2	4,00
AB0242	1	36,00	1	1,00	1	1	1,00	1,00	1,00	1,00	#¡NULO!	10,00	23,00	2	2	5	2,00	2	2	2	2	2	2,00
AB0270	1	34,00	1	2,00	1	1	2,00	1,00	1,00	1,00	15	30,00	23,00	2	2	5	2,00	2	2	2	2	2	2,00
AB0302	1	23,00	1	1,00	3	1	#¡NULO!	1,00	1,00	2,00	100	#¡NULO!	23,00	2	1	2	4,00	2	2	2	2	2	4,00
D114153	13	30,00	1	2,00	1	1	2,00	1,00	1,00	1,00	90	70,00	23,00	3	2	2	2,00	3	2	2	2	1	4,00
D6175	13	27,00	1	2,00	1	1	2,00	2,00	1,00	1,00	20	5,00	23,00	3	2	4	2,00	2	1	2	2	2	3,00
E023	5	26,00	2	1,00	1	1	#¡NULO!	1,00	1,00	1,00	100	10,00	23,00	2	2	2	3,00	2	2	3	1	2	4,00
E039	5	30,00	1	1,00	1	1	1,00	1,00	1,00	1,00	30	30,00	23,00	1	1	2	4,00	2	2	2	3	3	3,00
G006	4	28,00	1	2,00	3	3	1,00	1,00	1,00	2,00	50	#¡NULO!	23,00	1	2	2	4,00	2	1	2	2	3	4,00
G020	4	34,00	2	2,00	1	1	2,00	1,00	1,00	1,00	70	55,00	23,00	3	2	2	4,00	3	1	1	2	2	3,00
G046	4	39,00	1	2,00	1	1	1,00	1,00	1,00	1,00	90	15,00	23,00	2	2	2	4,00	2	1	2	2	2	4,00
G070	4	27,00	1	1,00	1	1	1,00	2,00	2,00	2,00	100	#¡NULO!	23,00	2	2	1	1,00	5	1	2	2	4	3,00
G072	4	32,00	1	2,00	1	1	2,00	2,00	1,00	1,00	5	25,00	23,00	4	3	1	4,00	2	2	1	2	2	2,00
G081	4	29,00	2	1,00	1	1	#¡NULO!	1,00	1,00	1,00	80	5,00	23,00	2	4	2	3,00	2	1	2	2	2	3,00
G087	4	38,00	1	1,00	1	1	2,00	2,00	2,00	1,00	25	5,00	23,00	2	4	4	3,00	4	1	1	1	1	2,00
G089	4	29,00	2	2,00	1	1	2,00	1,00	1,00	1,00	80	0,00	23,00	1	1	4	3,00	2	2	2	2	2	4,00
G092	4	37,00	1	2,00	1	1	2,00	1,00	1,00	1,00	95	60,00	23,00	2	2	2	4,00	2	2	1	2	2	4,00
HLP0048	6	#¡NULO!	1	2,00	1	1	2,00	1,00	1,00	1,00	0	25,00	23,00	2	1	4	1,00	4	2	2	3	2	2,00
HT0101	9	27,00	2	#¡NULO!	9	9	#¡NULO!	1,00	1,00	1,00	#¡NULO!	40,00	23,00	2	2	2	3,00	2	2	2	2	2	4,00
O-0002	8	38,00	1	2,00	1	1	#¡NULO!	2,00	1,00	2,00	#¡NULO!	#¡NULO!	23,00	2	3	3	4,00	2	2	1	2	2	2,00
O-0064	8	33,00	1	2,00	1	1	#¡NULO!	2,00	1,00	1,00	90	15,00	23,00	2	2	3	4,00	2	1	2	2	2	3,00
O-1003	8	43,00	1	2,00	1	1	2,00	1,00	#¡NULO!	1,00	15	0,00	23,00	2	1	2	4,00	2	3	1	3	1	4,00
O-1025	8	31,00	1	1,00	1	1	1,00	2,00	1,00	1,00	9	0,00	23,00	3	2	3	3,00	2	1	1	2	2	4,00
Ont007	7	24,00	2	1,00	1	1	2,00	1,00	1,00	1,00	20	0,00	23,00	2	2	2	3,00	2	3	2	1	2	4,00
X048	12	35,00	1	1,00	1	1	1,00	2,00	1,00	1,00	45	#¡NULO!	23,00	1	2	2	4,00	2	2	2	2	2	4,00
Xm001	12	#¡NULO!	1	1,00	3	1	2,00	1,00	2,00	1,00	90	0,00	23,00	2	2	1	4,00	2	2	2	2	2	4,00
Xm035	12	29,00	1	1,00	1	1	2,00	1,00	1,00	1,00	80	30,00	23,00	2	2	2	4,00	2	2	2	2	1	4,00
0-0038	8	#¡NULO!	1	1,00	1	1	2,00	2,00	1,00	1,00	70	55,00	24,00	2	2	2	4,00	2	2	2	2	2	4,00
A018M	2	26,00	1	1,00	1	1	2,00	1,00	1,00	1,00	95	0,00	24,00	2	2	2	4,00	2	2	2	2	2	4,00
A022M	2	27,00	1	1,00	3	1	1,00	2,00	1,00	1,00	50	0,00	24,00	1	3	4	2,00	2	2	2	2	2	4,00
AB0009	1	24,00	1	2,00	1	1	2,00	2,00	1,00	1,00	#¡NULO!	0,00	24,00	1	2	3	3,00	2	2	2	3	2	4,00
AB0147	1	17,00	1	1,00	3	3	1,00	1,00	1,00	1,00	75	95,00	24,00	1	2	4	4,00	2	2	1	2	2	4,00
AB0154	1	34,00	2	2,00	3	1	2,00	1,00	1,00	1,00	40	35,00	24,00	2	2	2	2,00	4	3	2	2	3	2,00
AB0170	1	36,00	1	1,00	1	1	2,00	1,00	2,00	1,00	65	50,00	24,00	2	2	2	4,00	2	2	2	2	2	4,00
AB0192	1	35,00	1	2,00	1	1	1,00	2,00	1,00	1,00	15	65,00	24,00	2	3	2	3,00	3	3	1	2	2	3,00
AB0196	1	30,00	1	1,00	3	1	1,00	1,00	2,00	1,00	20	20,00	24,00	2	2	1	4,00	2	1	2	2	4	4,00
AB0243	1	28,00	1	2,00	1	1	1,00	1,00	1,00	2,00	100	#¡NULO!	24,00	2	2	2	4,00	2	2	2	2	2	4,00
AB0263	1	34,00	1	1,00	1	1	1,00	2,00	2,00	1,00	50	5,00	24,00	2	4	2	4,00	2	2	2	2	3	1,00
AB0272	1	40,00	1	2,00	1	1	2,00	2,00	1,00	2,00	80	#¡NULO!	24,00	2	2	3	4,00	2	2	2	2	1	4,00
AB0285	1	38,00	1	2,00	1	1	2,00	2,00	2,00	1,00	70	10,00	24,00	3	3	2	3,00	3	2	2	1	2	3,00
AB0298	1	31,00	1	1,00	1	1	2,00	2,00	1,00	1,00	#¡NULO!	65,00	24,00	2	2	2	4,00	2	2	2	2	2	4,00
AB0307	1	32,00	1	2,00	1	1	2,00	1,00	1,00	1,00	85	50,00	24,00	4	2	2	2,00	4	2	2	2	2	2,00
D8414	13	#¡NULO!	1	1,00	1	1	1,00	2,00	2,00	1,00	75	10,00	24,00	2	2	2	3,00	3	3	1	3	1	4,00
G060	4	29,00	2	2,00	1	1	1,00	2,00	1,00	1,00	90	20,00	24,00	1	2	3	4,00	2	2	2	2	2	4,00
G099	4	18,00	1	1,00	3	3	1,00	1,00	2,00	1,00	85	95,00	24,00	3	2	2	4,00	2	2	2	2	2	3,00
HCV0018	11	40,00	1	2,00	1	1	#¡NULO!	1,00	1,00	1,00	100	80,00	24,00	3	2	2	4,00	2	2	2	2	2	3,00
HLP0001	6	#¡NULO!	1	2,00	1	1	2,00	1,00	1,00	1,00	30	20,00	24,00	2	2	3	4,00	2	2	2	2	2	3,00
HLP0041	6	#¡NULO!	1	1,00	1	1	1,00	2,00	1,00	1,00	50	0,00	24,00	2	2	2	4,00	2	2	2	2	2	4,00
HT0013	9	28,00	2	2,00	1	1	1,00	1,00	1,00	1,00	#¡NULO!	30,00	24,00	3	3	2	3,00	3	2	1	1	2	4,00
HT0102	9	25,00	2	1,00	1	1	2,00	1,00	1,00	1,00	80	80,00	24,00	2	3	2	3,00	4	2	2	2	2	2,00
HT0165	9	22,00	2	1,00	1	1	1,00	1,00	2,00	1,00	75	50,00	24,00	2	3	2	3,00	2	3	2	2	2	3,00
HT0166	9	29,00	1	1,00	3	1	1,00	1,00	1,00	1,00	45	90,00	24,00	2	2	2	4,00	2	2	2	2	2	4,00
O-0075	8	#¡NULO!	2	2,00	1	1	1,00	2,00	1,00	1,00	5	5,00	24,00	2	3	3	2,00	3	1	3	3	1	3,00
O-0097	8	#¡NULO!	1	2,00	1	1	2,00	2,00	1,00	1,00	40	35,00	24,00	3	2	3	5,00	4	1	1	2	2	1,00
O-0100	8	#¡NULO!	1	2,00	1	1	1,00	1,00	1,00	1,00	100	0,00	24,00	2	2	2	4,00	2	2	2	2	2	4,00
O-0130	8	39,00	1	1,00	1	1	1,00	1,00	2,00	1,00	5	0,00	24,00	2	2	2	4,00	2	2	2	2	2	4,00
Ont016	7	34,00	1	2,00	1	1	2,00	1,00	1,00	1,00	50	65,00	24,00	2	2	4	4,00	2	2	1	2	2	3,00
Xm023	12	#¡NULO!	1	2,00	1	1	#¡NULO!	2,00	2,00	1,00	90	5,00	24,00	3	3	2	4,00	2	2	2	2	2	2,00
Xm037	12	32,00	1	1,00	1	1	#¡NULO!	2,00	1,00	1,00	45	10,00	24,00	2	2	2	4,00	2	2	2	2	2	4,00
Xm039	12	32,00	1	1,00	2	1	#¡NULO!	1,00	1,00	1,00	40	0,00	24,00	2	2	3	4,00	2	2	2	2	1	4,00
XM040	12	40,00	1	2,00	1	1	2,00	1,00	1,00	1,00	65	40,00	24,00	2	2	1	4,00	2	4	2	2	2	3,00
0-1009	8	#¡NULO!	1	2,00	1	1	1,00	1,00	1,00	1,00	90	40,00	25,00	3	2	2	3,00	4	2	2	1	4	2,00
A003M	2	30,00	1	1,00	1	1	2,00	2,00	2,00	1,00	80	30,00	25,00	2	2	2	4,00	3	2	2	2	2	4,00
AB0003	1	23,00	1	1,00	3	1	1,00	2,00	1,00	1,00	95	80,00	25,00	2	2	3	4,00	4	1	3	1	2	3,00
AB0050	1	36,00	1	2,00	1	1	2,00	2,00	1,00	1,00	50	0,00	25,00	2	3	2	4,00	3	2	2	1	2	4,00
AB0071	1	39,00	1	2,00	1	1	2,00	2,00	1,00	1,00	95	85,00	25,00	2	2	2	3,00	2	2	3	2	3	4,00
AB0105	1	32,00	1	2,00	3	1	2,00	1,00	1,00	1,00	50	5,00	25,00	2	2	2	3,00	3	2	4	2	2	3,00
AB0179	1	39,00	1	2,00	1	1	2,00	2,00	1,00	1,00	50	40,00	25,00	2	3	2	4,00	3	2	1	2	1	5,00
AB0217	1	35,00	1	1,00	1	1	2,00	2,00	1,00	1,00	100	0,00	25,00	3	2	5	1,00	5	3	1	1	1	3,00
AB0269	1	27,00	1	1,00	1	1	#¡NULO!	1,00	1,00	1,00	30	20,00	25,00	3	2	2	4,00	2	2	2	2	2	4,00
D153989	13	32,00	2	2,00	1	1	1,00	2,00	2,00	1,00	70	50,00	25,00	2	3	1	5,00	5	1	1	2	4	1,00
G005	4	#¡NULO!	1	1,00	1	1	1,00	2,00	1,00	2,00	20	#¡NULO!	25,00	2	2	3	4,00	2	2	2	3	2	3,00
G056	4	38,00	2	2,00	2	1	2,00	1,00	2,00	1,00	30	0,00	25,00	2	3	3	3,00	2	2	2	2	2	4,00
G057	4	36,00	1	2,00	1	1	2,00	2,00	2,00	1,00	70	30,00	25,00	2	2	4	3,00	3	2	2	2	2	3,00
G074	4	29,00	1	1,00	1	1	2,00	2,00	2,00	1,00	85	0,00	25,00	1	3	3	4,00	2	3	1	2	3	3,00
G090	4	34,00	2	1,00	1	9	1,00	2,00	1,00	1,00	#¡NULO!	0,00	25,00	1	1	5	3,00	5	1	1	2	5	1,00
HCLV007	3	31,00	2	2,00	1	1	1,00	2,00	1,00	1,00	#¡NULO!	10,00	25,00	2	2	3	4,00	2	2	2	2	2	4,00
HCLV010	3	30,00	2	1,00	1	1	1,00	1,00	1,00	1,00	85	50,00	25,00	4	2	2	3,00	4	1	2	2	2	3,00
HCV0054	11	32,00	1	1,00	1	1	2,00	2,00	1,00	1,00	50	65,00	25,00	3	2	2	4,00	2	2	2	2	2	4,00
HLP0028	6	35,00	1	1,00	3	2	1,00	2,00	1,00	1,00	10	15,00	25,00	3	3	3	3,00	3	2	2	2	2	2,00
HT0006	9	29,00	1	1,00	3	1	1,00	1,00	1,00	1,00	50	30,00	25,00	3	2	2	4,00	2	2	2	2	2	4,00
HT0056	9	39,00	1	2,00	1	1	2,00	1,00	1,00	1,00	80	60,00	25,00	3	4	3	3,00	4	2	1	2	2	1,00
HT0173	9	42,00	1	2,00	1	1	2,00	2,00	1,00	1,00	5	10,00	25,00	2	2	2	4,00	4	2	2	2	1	4,00
HT0176	9	31,00	2	1,00	3	1	2,00	1,00	1,00	1,00	100	80,00	25,00	2	2	5	3,00	3	2	2	2	2	2,00
O-0006	8	34,00	1	2,00	1	1	2,00	1,00	1,00	1,00	80	50,00	25,00	3	2	3	3,00	3	2	2	2	3	2,00
O-0082	8	37,00	1	2,00	1	1	2,00	1,00	2,00	1,00	90	80,00	25,00	2	3	3	4,00	2	2	2	2	2	3,00
O-0088	8	37,00	1	1,00	1	1	2,00	2,00	1,00	1,00	15	5,00	25,00	2	3	2	4,00	2	2	2	2	2	4,00
O-0107	8	#¡NULO!	1	1,00	1	1	2,00	2,00	1,00	1,00	1	55,00	25,00	2	3	2	4,00	2	2	1	2	3	4,00
O-0111	8	#¡NULO!	1	1,00	1	1	2,00	1,00	2,00	1,00	70	20,00	25,00	3	2	2	4,00	2	2	2	2	2	4,00
O-1027	8	28,00	1	1,00	2	1	1,00	2,00	1,00	1,00	#¡NULO!	80,00	25,00	3	3	2	3,00	2	2	2	3	2	3,00
O-2015	8	17,00	1	1,00	3	3	1,00	1,00	1,00	1,00	50	60,00	25,00	2	2	1	4,00	4	1	2	2	3	4,00
Xm009	12	#¡NULO!	1	2,00	1	1	2,00	2,00	2,00	1,00	15	0,00	25,00	2	4	2	4,00	4	2	2	2	2	1,00
AB0002	1	35,00	1	2,00	1	1	2,00	2,00	1,00	1,00	#¡NULO!	0,00	26,00	5	4	3	2,00	3	1	1	1	1	5,00
AB0011	1	29,00	1	1,00	3	1	1,00	1,00	1,00	1,00	15	70,00	26,00	3	2	3	4,00	4	1	3	3	2	1,00
AB0060	1	16,00	1	1,00	3	3	#¡NULO!	1,00	1,00	1,00	#¡NULO!	#¡NULO!	26,00	1	4	3	4,00	5	1	1	2	4	1,00
AB0063	1	34,00	1	2,00	1	1	2,00	2,00	1,00	1,00	70	0,00	26,00	2	2	1	1,00	2	2	5	1	5	5,00
AB0198	1	31,00	1	2,00	1	1	2,00	2,00	1,00	1,00	25	75,00	26,00	2	4	4	4,00	3	2	1	1	2	3,00
AB0213	1	32,00	1	1,00	1	1	1,00	2,00	1,00	2,00	50	#¡NULO!	26,00	2	3	1	2,00	2	3	2	2	5	4,00
AB0248	1	34,00	1	2,00	1	1	2,00	2,00	1,00	1,00	20	40,00	26,00	3	3	3	4,00	2	2	2	2	2	3,00
AB0281	1	35,00	1	2,00	1	1	2,00	1,00	1,00	1,00	70	25,00	26,00	2	1	4	4,00	2	2	3	1	4	3,00
G106	4	35,00	2	2,00	1	1	1,00	2,00	1,00	1,00	#¡NULO!	5,00	26,00	2	2	4	4,00	2	2	2	2	2	4,00
G107	4	34,00	1	2,00	1	1	2,00	1,00	2,00	1,00	65	25,00	26,00	2	4	3	1,00	4	1	2	2	2	5,00
HCV0001	11	25,00	2	1,00	1	1	2,00	2,00	2,00	1,00	75	0,00	26,00	2	2	5	1,00	1	2	2	4	3	4,00
HT0100	9	39,00	1	2,00	1	1	2,00	2,00	1,00	1,00	80	85,00	26,00	2	2	2	3,00	3	2	3	3	2	4,00
HT0168	9	26,00	1	1,00	1	1	2,00	1,00	1,00	1,00	30	80,00	26,00	2	2	2	3,00	3	3	3	2	2	4,00
O-0030	8	25,00	1	1,00	3	1	1,00	2,00	1,00	2,00	100	#¡NULO!	26,00	2	5	5	3,00	2	1	2	2	2	2,00
O-0058	8	30,00	2	2,00	1	1	1,00	2,00	1,00	1,00	90	50,00	26,00	3	3	3	4,00	2	2	1	2	2	4,00
O-0146	8	31,00	1	1,00	1	1	1,00	1,00	2,00	1,00	40	20,00	26,00	3	2	2	4,00	2	3	2	2	2	4,00
O-2014	8	27,00	1	1,00	1	1	2,00	1,00	2,00	1,00	40	5,00	26,00	2	2	3	4,00	3	2	2	2	2	4,00
Ont003	7	34,00	2	1,00	1	1	1,00	2,00	1,00	1,00	40	30,00	26,00	2	2	3	4,00	3	2	2	2	2	4,00
AB0029	1	30,00	1	2,00	1	1	2,00	1,00	1,00	1,00	70	#¡NULO!	27,00	2	3	2	3,00	2	4	3	3	4	1,00
AB0053	1	37,00	1	1,00	1	1	2,00	2,00	1,00	1,00	55	20,00	27,00	2	2	2	4,00	2	2	3	2	4	4,00
AB0067	1	30,00	1	1,00	3	2	1,00	1,00	2,00	1,00	100	55,00	27,00	3	3	3	4,00	2	2	2	2	2	4,00
AB0168	1	#¡NULO!	1	2,00	1	1	2,00	1,00	2,00	1,00	85	95,00	27,00	2	3	3	2,00	4	2	2	2	4	3,00
AB0173	1	31,00	1	2,00	3	1	2,00	1,00	1,00	1,00	40	60,00	27,00	2	2	2	3,00	2	2	2	4	3	5,00
AB0190	1	28,00	1	1,00	3	1	2,00	1,00	1,00	1,00	60	75,00	27,00	2	3	3	4,00	2	3	3	1	3	3,00
AB0220	1	31,00	1	2,00	1	1	2,00	1,00	1,00	1,00	80	65,00	27,00	3	3	1	4,00	3	2	2	2	3	4,00
HCLV015	3	34,00	1	2,00	1	1	1,00	1,00	2,00	1,00	75	90,00	27,00	2	4	3	4,00	3	3	2	2	2	2,00
HCLV019	3	36,00	1	2,00	1	1	2,00	2,00	1,00	1,00	70	50,00	27,00	3	3	3	4,00	3	2	2	2	2	3,00
HLP0056	6	25,00	1	1,00	1	1	2,00	2,00	1,00	1,00	50	0,00	27,00	3	3	3	4,00	3	3	3	2	1	2,00
HT0153	9	30,00	1	2,00	1	1	2,00	1,00	1,00	1,00	70	10,00	27,00	2	4	2	4,00	2	1	3	2	3	4,00
O-0071	8	37,00	1	1,00	1	1	2,00	2,00	1,00	1,00	85	90,00	27,00	2	2	2	4,00	3	3	3	2	2	4,00
O-0095	8	23,00	1	1,00	3	2	1,00	2,00	1,00	1,00	45	80,00	27,00	1	2	3	3,00	3	3	3	3	3	3,00
Xm031	12	31,00	1	1,00	1	1	2,00	2,00	1,00	1,00	80	65,00	27,00	2	3	3	4,00	4	2	1	2	2	4,00
0-1008	8	#¡NULO!	1	2,00	1	1	2,00	2,00	1,00	1,00	60	75,00	28,00	3	2	3	4,00	2	2	3	2	3	4,00
AB0058	1	23,00	1	1,00	3	1	1,00	2,00	1,00	1,00	35	70,00	28,00	2	4	2	3,00	4	2	1	3	3	4,00
AB0078	1	36,00	1	2,00	1	1	2,00	2,00	1,00	1,00	90	60,00	28,00	3	2	2	4,00	4	4	2	2	2	3,00
AB0083	1	33,00	1	2,00	1	1	1,00	1,00	1,00	1,00	50	#¡NULO!	28,00	2	3	3	4,00	4	2	2	2	2	4,00
AB0090	1	35,00	1	1,00	1	1	2,00	2,00	1,00	1,00	100	0,00	28,00	2	1	5	2,00	4	2	1	4	3	4,00
AB0104	1	30,00	1	1,00	3	1	2,00	1,00	1,00	1,00	85	15,00	28,00	1	2	2	3,00	2	5	4	2	3	4,00
AB0109	1	29,00	1	2,00	1	1	2,00	1,00	1,00	1,00	10	15,00	28,00	1	2	5	3,00	3	3	3	2	2	4,00
AB0119	1	38,00	1	2,00	1	1	2,00	2,00	1,00	1,00	80	80,00	28,00	3	1	2	3,00	4	2	3	2	4	4,00
AB0216	1	35,00	1	1,00	1	1	2,00	1,00	1,00	1,00	50	5,00	28,00	2	2	3	5,00	2	2	2	2	3	5,00
AB0288	1	37,00	1	2,00	1	1	2,00	2,00	1,00	1,00	10	0,00	28,00	3	3	2	5,00	3	3	1	4	3	1,00
G027	4	33,00	2	2,00	1	1	1,00	2,00	2,00	1,00	70	0,00	28,00	3	3	3	3,00	2	2	3	3	2	4,00
G045	4	31,00	1	2,00	1	1	2,00	1,00	1,00	2,00	85	#¡NULO!	28,00	5	4	3	3,00	2	2	2	2	1	4,00
G079	4	40,00	1	2,00	1	1	2,00	2,00	1,00	1,00	40	0,00	28,00	3	3	2	4,00	2	2	2	3	3	4,00
HT0014	9	34,00	1	1,00	1	1	2,00	1,00	1,00	1,00	35	35,00	28,00	3	2	2	3,00	2	3	2	4	4	3,00
O-0001	8	#¡NULO!	1	1,00	1	1	1,00	1,00	2,00	1,00	75	80,00	28,00	5	3	2	4,00	2	2	2	2	2	4,00
Ont015	7	27,00	1	1,00	1	1	2,00	1,00	1,00	1,00	40	90,00	28,00	4	2	2	5,00	3	2	2	2	2	4,00
Ont022	7	37,00	1	2,00	1	1	2,00	1,00	2,00	1,00	85	5,00	28,00	2	4	2	4,00	2	2	2	3	3	4,00
X051	12	#¡NULO!	1	1,00	3	1	#¡NULO!	1,00	1,00	1,00	20	20,00	28,00	4	4	4	2,00	2	2	2	2	2	4,00
A005M	2	26,00	2	#¡NULO!	9	9	#¡NULO!	1,00	1,00	1,00	90	0,00	29,00	2	5	5	3,00	2	5	2	2	2	1,00
AB0070	1	35,00	1	1,00	3	3	1,00	2,00	2,00	1,00	10	15,00	29,00	3	3	2	5,00	3	3	2	2	2	4,00
AB0130	1	32,00	1	2,00	1	1	2,00	1,00	2,00	1,00	#¡NULO!	50,00	29,00	2	5	4	4,00	2	2	2	2	2	4,00
AB0159	1	34,00	1	2,00	1	1	2,00	2,00	1,00	1,00	75	30,00	29,00	3	4	3	4,00	4	2	1	1	3	4,00
AB0203	1	41,00	1	2,00	1	1	2,00	2,00	1,00	1,00	50	0,00	29,00	2	3	3	4,00	4	3	2	2	2	4,00
AB0244	1	29,00	2	1,00	3	1	2,00	2,00	1,00	1,00	70	50,00	29,00	2	3	4	3,00	5	2	1	2	3	4,00
E042	5	34,00	1	2,00	3	1	2,00	2,00	2,00	2,00	100	#¡NULO!	29,00	2	4	3	3,00	2	3	3	3	4	2,00
HCV0009	11	32,00	1	2,00	1	1	2,00	1,00	1,00	1,00	#¡NULO!	0,00	29,00	1	3	4	4,00	3	3	1	4	2	4,00
HCV0042	11	26,00	1	1,00	3	1	1,00	1,00	1,00	1,00	25	50,00	29,00	2	2	2	4,00	4	3	1	2	5	4,00
O-0105	8	27,00	2	#¡NULO!	1	1	#¡NULO!	1,00	1,00	1,00	80	80,00	29,00	3	2	4	2,00	4	2	3	3	4	2,00
AB0162	1	33,00	1	1,00	1	1	#¡NULO!	2,00	2,00	1,00	#¡NULO!	25,00	30,00	2	3	3	3,00	4	4	2	3	3	3,00
AB0258	1	33,00	1	2,00	1	1	2,00	2,00	2,00	2,00	80	#¡NULO!	30,00	2	3	3	4,00	2	4	3	3	2	4,00
G088	4	35,00	1	2,00	1	1	2,00	1,00	2,00	1,00	#¡NULO!	40,00	30,00	5	3	3	3,00	4	3	2	2	2	3,00
G094	4	#¡NULO!	1	2,00	3	1	2,00	1,00	2,00	1,00	80	70,00	30,00	3	2	3	2,00	4	3	3	2	4	4,00
G103	4	34,00	1	2,00	1	1	2,00	2,00	2,00	1,00	25	0,00	30,00	2	2	3	4,00	5	3	2	2	3	4,00
HLP0033	6	26,00	1	1,00	3	3	1,00	1,00	1,00	1,00	50	55,00	30,00	1	2	2	4,00	4	3	3	3	4	4,00
Xm032	12	#¡NULO!	1	2,00	1	1	1,00	1,00	1,00	1,00	#¡NULO!	0,00	30,00	2	5	2	3,00	3	5	1	2	3	4,00
A002M	2	37,00	1	1,00	1	1	1,00	2,00	2,00	1,00	95	5,00	31,00	4	4	4	4,00	2	3	2	2	3	3,00
A043M	2	28,00	1	1,00	1	1	1,00	1,00	1,00	1,00	60	20,00	31,00	2	3	3	4,00	3	3	4	3	3	3,00
AB0065	1	30,00	1	2,00	1	1	2,00	1,00	1,00	1,00	50	75,00	31,00	3	3	3	4,00	3	3	3	3	3	3,00
O-0020	8	37,00	1	1,00	1	1	1,00	1,00	1,00	1,00	100	100,00	31,00	2	3	3	3,00	3	4	4	3	2	4,00
O-0118	8	37,00	1	2,00	1	1	2,00	2,00	2,00	1,00	80	30,00	31,00	2	3	5	5,00	4	2	2	3	2	3,00
x071	12	34,00	1	2,00	1	1	2,00	2,00	1,00	1,00	70	5,00	31,00	3	4	5	3,00	4	4	2	2	2	2,00
A021M	2	22,00	2	1,00	3	3	#¡NULO!	1,00	1,00	1,00	45	45,00	32,00	2	4	4	4,00	4	2	2	2	4	4,00
AB0030	1	39,00	1	2,00	1	1	2,00	2,00	1,00	1,00	35	0,00	32,00	1	2	2	4,00	4	4	4	3	3	5,00
AB0214	1	28,00	1	1,00	1	1	2,00	1,00	1,00	1,00	70	30,00	32,00	2	3	3	5,00	4	3	3	2	4	3,00
E010	5	36,00	2	1,00	0	1	1,00	1,00	1,00	1,00	#¡NULO!	5,00	32,00	4	4	1	4,00	5	1	2	5	2	4,00
O-0076	8	#¡NULO!	1	2,00	1	1	2,00	1,00	2,00	1,00	90	5,00	32,00	1	2	1	4,00	4	5	5	5	4	1,00
AB0085	1	35,00	1	1,00	1	1	1,00	2,00	2,00	2,00	#¡NULO!	#¡NULO!	33,00	5	2	3	4,00	4	5	4	2	3	1,00
G004	4	#¡NULO!	2	2,00	3	3	1,00	1,00	1,00	1,00	40	15,00	33,00	3	3	3	3,00	3	3	4	4	4	3,00
AB0151	1	40,00	1	2,00	1	2	2,00	2,00	2,00	1,00	25	20,00	34,00	4	4	4	3,00	3	3	2	4	4	3,00
HLP0010	6	#¡NULO!	1	1,00	3	1	2,00	1,00	1,00	1,00	100	75,00	34,00	3	4	4	5,00	4	3	3	3	4	1,00
Ont004	7	31,00	1	1,00	1	1	1,00	1,00	1,00	1,00	30	30,00	35,00	2	4	4	4,00	2	4	5	4	4	2,00
Ont010	7	32,00	1	1,00	1	1	1,00	2,00	2,00	1,00	30	30,00	35,00	2	4	4	4,00	2	4	5	4	4	2,00
E047	5	31,00	1	2,00	1	1	2,00	1,00	1,00	1,00	55	5,00	36,00	3	5	2	4,00	4	3	3	4	4	4,00
G035	4	22,00	1	1,00	1	1	1,00	1,00	1,00	1,00	40	75,00	36,00	3	4	2	4,00	5	3	3	4	4	4,00
O-0011	8	22,00	1	1,00	1	1	2,00	1,00	1,00	1,00	70	60,00	36,00	4	4	2	4,00	4	3	4	3	4	4,00
AB0051	1	24,00	2	1,00	1	1	1,00	2,00	1,00	1,00	#¡NULO!	50,00	37,00	4	4	2	4,00	3	4	4	4	4	4,00
AB0195	1	36,00	1	2,00	1	1	2,00	1,00	1,00	1,00	80	40,00	38,00	3	4	4	4,00	5	4	3	4	4	3,00
AB0191	1	#¡NULO!	1	2,00	3	1	2,00	1,00	2,00	1,00	55	75,00	41,00	2	4	5	5,00	5	4	3	4	4	5,00
A046M	2	17,00	1	1,00	3	1	1,00	1,00	1,00	1,00	90	50,00	42,00	3	5	5	3,00	4	4	4	5	5	4,00
G034	4	20,00	2	1,00	3	1	1,00	1,00	1,00	1,00	100	50,00	42,00	5	4	5	5,00	4	3	4	4	4	4,00
Xm030	12	32,00	1	2,00	1	1	2,00	1,00	1,00	1,00	85	40,00	46,00	5	4	4	5,00	5	5	5	5	4	4,00
AB0158	1	32,00	1	2,00	3	2	2,00	1,00	2,00	1,00	100	80,00	50,00	5	5	5	5,00	5	5	5	5	5	5,00
